# Supplementary material for: ﻿A review of Nearctic Lathrobium (Coleoptera, Staphylinidae), with revision and descriptions of new flightless species from the mountains of the southeastern U.S
Source: Zookeys. 2024 Apr 25;1198:193–277. doi: 10.3897/zookeys.1198.118355 (PMC11066506; doi:10.3897/zookeys.1198.118355)
Supplement: XML Treatment for Lathrobium (Abletobium) absconditum [file zookeys.1198.118355-treatment1.xml]

<!DOCTYPE tp:taxon-treatment
  PUBLIC "-//TaxonX//DTD Taxonomic Treatment Publishing DTD v0 20100105//EN" "tax-treatment-NSO.dtd">
<tp:taxon-treatment xmlns:tp="http://www.plazi.org/taxpub"><tp:treatment-meta><kwd-group><label>Taxon classification</label><kwd>
                <named-content content-type="kingdom">Animalia</named-content>
              </kwd><kwd>
                <named-content content-type="order">Coleoptera</named-content>
              </kwd><kwd>
                <named-content content-type="family">Staphylinidae</named-content>
              </kwd></kwd-group><mixed-citation publication-type="journal"><person-group><name><surname>Haberski</surname><given-names>Adam</given-names></name><name><surname>Caterino</surname><given-names>Michael S.</given-names></name></person-group><article-title>﻿A review of Nearctic <italic><tp:taxon-name><tp:taxon-name-part taxon-name-part-type="genus" reg="Lathrobium">Lathrobium</tp:taxon-name-part></tp:taxon-name></italic> (<tp:taxon-name><tp:taxon-name-part taxon-name-part-type="order">Coleoptera</tp:taxon-name-part></tp:taxon-name>, <tp:taxon-name><tp:taxon-name-part taxon-name-part-type="family">Staphylinidae</tp:taxon-name-part></tp:taxon-name>), with revision and descriptions of new flightless species from the mountains of the southeastern U.S.</article-title><source>Zookeys</source><day>25</day><month>04</month><year>2024</year><volume>1198</volume><fpage>193</fpage><lpage>277</lpage><pub-id pub-id-type="doi">10.3897/zookeys.1198.118355</pub-id></mixed-citation></tp:treatment-meta><tp:nomenclature><label>﻿</label><tp:taxon-name><object-id xmlns:xlink="http://www.w3.org/1999/xlink" content-type="arpha" xlink:type="simple">293586F7-BB7B-5827-BB86-FFA82966BA0C</object-id><tp:taxon-name-part taxon-name-part-type="genus" reg="Lathrobium">Lathrobium</tp:taxon-name-part> (<tp:taxon-name-part taxon-name-part-type="subgenus" reg="Abletobium">Abletobium</tp:taxon-name-part>) <tp:taxon-name-part taxon-name-part-type="species" reg="absconditum">absconditum</tp:taxon-name-part><object-id xmlns:xlink="http://www.w3.org/1999/xlink" content-type="zoobank" xlink:type="simple">https://zoobank.org/F524D9C1-23EC-4511-9883-61137650F36E</object-id></tp:taxon-name><tp:taxon-authority>Haberski &amp; Caterino</tp:taxon-authority><tp:taxon-status xmlns:xlink="http://www.w3.org/1999/xlink" xlink:type="simple">sp. nov.</tp:taxon-status></tp:nomenclature><tp:treatment-sec sec-type="type material" id="SECID0EDDAG"><title>Type material.</title><p><bold><italic>Holotype</italic></bold> ♂ (FMNH): “USA: VA: Bath Co., <named-content xmlns:xlink="http://www.w3.org/1999/xlink" content-type="dwc:verbatimCoordinates" xlink:type="simple"><named-content content-type="geo-json" specific-use="{&#34;type&#34;:&#34;Point&#34;,&#34;coordinates&#34;:[-79.683600,38.074400]}" id="NCID0ERDAG" xlink:type="simple">38.0744°N, 79.6836°W</named-content></named-content>, Dry Run Gorge, X.28.2018, C. Harden, oak-hickory woods; limestone gorge.” / “CLEMSON ENT [QR CODE] CUAC000185176”. <bold><italic>Paratypes</italic></bold> (3, <named-content xmlns:xlink="http://www.w3.org/1999/xlink" content-type="dwc:institutional_code" xlink:title="Clemson University Arthropod Collection" xlink:href="http://grbio.org/institution/clemson-university-arthropod-collection" xlink:type="simple">CUAC</named-content>, FMNH, <named-content xmlns:xlink="http://www.w3.org/1999/xlink" content-type="dwc:institutional_code" xlink:title="Virginia Museum of Natural History, Martinsville, Virginia" xlink:href="http://grbio.org/institution/virginia-museum-natural-history" xlink:type="simple">VMNH</named-content>): same data as holotype (CUAC000185174, CUAC000185175, CUAC000185177).</p></tp:treatment-sec><tp:treatment-sec sec-type="material" id="SECID0EDEAG"><title>Other material.</title><p>Virginia: same data as holotype, CUAC000187891 (1 larva, <named-content xmlns:xlink="http://www.w3.org/1999/xlink" content-type="dwc:institutional_code" xlink:title="Clemson University Arthropod Collection" xlink:href="http://grbio.org/institution/clemson-university-arthropod-collection" xlink:type="simple">CUAC</named-content>); Highland Co.: Owl Cave, 2070’, Water Sinks (<named-content xmlns:xlink="http://www.w3.org/1999/xlink" content-type="dwc:verbatimCoordinates" xlink:type="simple"><named-content content-type="geo-json" specific-use="{&#34;type&#34;:&#34;Point&#34;,&#34;coordinates&#34;:[-79.604600,38.220500]}" id="NCID0EREAG" xlink:type="simple">38.2205, -79.6046</named-content></named-content>), C. Harden, 31 May–2 Aug 2019 (<named-content xmlns:xlink="http://www.w3.org/1999/xlink" content-type="dwc:institutional_code" xlink:title="Clemson University Arthropod Collection" xlink:href="http://grbio.org/institution/clemson-university-arthropod-collection" xlink:type="simple">CUAC</named-content>); Highland Co.: Water Sinks, 2080’ (<named-content xmlns:xlink="http://www.w3.org/1999/xlink" content-type="dwc:verbatimCoordinates" xlink:type="simple"><named-content content-type="geo-json" specific-use="{&#34;type&#34;:&#34;Point&#34;,&#34;coordinates&#34;:[-79.604200,38.221100]}" id="NCID0E5EAG" xlink:type="simple">38.2211, -79.6042</named-content></named-content>), C. Harden, 4 May–31 May 2019 (<named-content xmlns:xlink="http://www.w3.org/1999/xlink" content-type="dwc:institutional_code" xlink:title="Virginia Museum of Natural History, Martinsville, Virginia" xlink:href="http://grbio.org/institution/virginia-museum-natural-history" xlink:type="simple">VMNH</named-content>).</p></tp:treatment-sec><tp:treatment-sec sec-type="diagnosis" id="SECID0EIFAG"><title>Diagnosis.</title><p>This species is larger than most microphthalmous <italic><tp:taxon-name><tp:taxon-name-part taxon-name-part-type="genus" reg="Lathrobium">Lathrobium</tp:taxon-name-part></tp:taxon-name></italic> known from Virginia and West Virginia. Males can be distinguished from most species by the lack of setal combs on sternite VIII and females by the presence of gonocoxite lobes. <italic><tp:taxon-name><tp:taxon-name-part taxon-name-part-type="genus" reg="Lathrobium">Lathrobium</tp:taxon-name-part><tp:taxon-name-part taxon-name-part-type="species" reg="solum">solum</tp:taxon-name-part></tp:taxon-name></italic> is of similar size and also lacks the transverse combs on sternite VIII. However, <italic><tp:taxon-name><tp:taxon-name-part taxon-name-part-type="genus" reg="Lathrobium">Lathrobium</tp:taxon-name-part><tp:taxon-name-part taxon-name-part-type="species" reg="solum">solum</tp:taxon-name-part></tp:taxon-name></italic> has transverse antennomeres V–VII, and more widely separated gular sutures. Aedeagi differ in the shape of their major spines, and <italic><tp:taxon-name><tp:taxon-name-part taxon-name-part-type="genus" reg="Lathrobium">L.</tp:taxon-name-part><tp:taxon-name-part taxon-name-part-type="species" reg="solum">solum</tp:taxon-name-part></tp:taxon-name></italic> has a characteristically shaped ventral process that reaches the dorsal plate in lateral view. The female of <italic><tp:taxon-name><tp:taxon-name-part taxon-name-part-type="genus" reg="Lathrobium">L.</tp:taxon-name-part><tp:taxon-name-part taxon-name-part-type="species" reg="solum">solum</tp:taxon-name-part></tp:taxon-name></italic> is unknown, so no distinctions can be made.</p></tp:treatment-sec><tp:treatment-sec sec-type="description" id="SECID0EBHAG"><title>Description.</title><p>Habitus (Fig. <xref ref-type="fig" rid="F11">11A</xref>). Large species, total body length ~ 9 mm long, <abbrev xmlns:xlink="http://www.w3.org/1999/xlink" xlink:title="forebody length" id="ABBRID0ELHAG" xlink:type="simple">FL</abbrev> 3.4–4.0 mm long. Coloration: body and appendages pale reddish.</p><p>Head slightly wider than long, widest at posterior; posterior angles rounded. Epicranium coarsely punctate with punctures less dense in median dorsal portion; interstices with strong transversely reticulate microsculpture throughout; head setose throughout, with long macrosetae projecting at posterior corners of head, corners of eyes, laterally posterior to eyes, and above mandible insertions; gular sutures (sulci) narrowing posteriorly until nearly touching; neck 1/2 as wide as head. Eyes reduced to small white membranes without ommatidia, occupying 1/9 length of head. Antennae moniliform, as long as head and pronotum combined; scape as long as antennomeres II and III combined; antennomeres II–IX obconic, longer than wide but become progressively wider; apical antennomere longer, subacute.</p><p>Pronotum longer than wide, narrower than head and elytra; widest at anterior angles and tapering slightly posteriorly; all angles round, posterior angles less so; punctation is dense, punctures spaced one diameter apart, impunctate at midline with a faint line visible on posterior two thirds; interstices shiny with no microsculpture. Elytra distinctly shorter than pronotum, as wide as head, approximately as long as wide; posterior margin sinuate; punctures small and shallow with indistinct edges, irregularly spaced, most one diameter apart; setae angled to posterior; interstices with finely punctate microsculpture. Hindwings vestigial. Posterior margin of abdominal tergite VII without palisade fringe.</p><fig id="F11" position="float" orientation="portrait"><object-id xmlns:xlink="http://www.w3.org/1999/xlink" content-type="doi" xlink:type="simple">10.3897/zookeys.1198.118355.figure11</object-id><object-id xmlns:xlink="http://www.w3.org/1999/xlink" content-type="arpha" xlink:type="simple">32996908-35D6-5870-9A25-D51F16DC8C4D</object-id><label>Figure 11.</label><caption><p><italic><tp:taxon-name><tp:taxon-name-part taxon-name-part-type="genus" reg="Lathrobium">Lathrobium</tp:taxon-name-part><tp:taxon-name-part taxon-name-part-type="species" reg="absconditum">absconditum</tp:taxon-name-part></tp:taxon-name></italic><bold>A</bold> habitus <bold>B</bold> female terminalia <bold>C</bold> female sternite VIII <bold>D</bold> male sternite VIII <bold>E</bold> aedeagus in ventral view <bold>F</bold> aedeagus in lateral view. Scale bars: 1 mm.</p></caption><graphic xmlns:xlink="http://www.w3.org/1999/xlink" xlink:href="zookeys-1198-193_article-118355__-g011.jpg" position="float" orientation="portrait" xlink:type="simple" id="oo_1033567.jpg"><uri content-type="original_file" xlink:type="simple">https://binary.pensoft.net/fig/1033567</uri></graphic></fig><p>♂: Larger, forebody 3.8–4.0 mm. Posterior margin of sternite VIII with broad but shallow emargination, patch of dense setae medially (Fig. <xref ref-type="fig" rid="F11">11D</xref>). Aedeagus 1.5 mm long; ventral process long, narrow, and asymmetrical (Fig. <xref ref-type="fig" rid="F11">11E, F</xref>); dorsal plate short and broad; internal sac with five spines, major spine long with two narrow asymmetrical processes.</p><fig id="F12" position="float" orientation="portrait"><object-id xmlns:xlink="http://www.w3.org/1999/xlink" content-type="doi" xlink:type="simple">10.3897/zookeys.1198.118355.figure12</object-id><object-id xmlns:xlink="http://www.w3.org/1999/xlink" content-type="arpha" xlink:type="simple">BAD1A0D9-3196-5CE3-8793-18104265FB41</object-id><label>Figure 12.</label><caption><p><italic><tp:taxon-name><tp:taxon-name-part taxon-name-part-type="genus" reg="Lathrobium">Lathrobium</tp:taxon-name-part><tp:taxon-name-part taxon-name-part-type="species" reg="absconditum">absconditum</tp:taxon-name-part></tp:taxon-name></italic> second instar larva <bold>A</bold> habitus <bold>B</bold> nasale <bold>C</bold> mandible <bold>D</bold> maxilla <bold>E</bold> antenna. Scale bars: 1 mm (<bold>A, C</bold>); 500 μm (<bold>B, D, E</bold>).</p></caption><graphic xmlns:xlink="http://www.w3.org/1999/xlink" xlink:href="zookeys-1198-193_article-118355__-g012.jpg" position="float" orientation="portrait" xlink:type="simple" id="oo_1033568.jpg"><uri content-type="original_file" xlink:type="simple">https://binary.pensoft.net/fig/1033568</uri></graphic></fig><p>♀: Smaller, forebody 3.4 mm. Sternite VIII oblong, apex notched with micropubescence (Fig. <xref ref-type="fig" rid="F11">11C</xref>); paraprocts undivided anteriorly, apices longer than basal portion; proctiger conical; sternum IX with coxites and valvifers fused (Fig. <xref ref-type="fig" rid="F11">11B</xref>), base produced into distinct setose lobes; subgenital plate absent.</p><p><bold><italic>Second instar larva</italic></bold>: Body elongate, ~ 7 mm long; lightly sclerotized (Fig. <xref ref-type="fig" rid="F12">12A</xref>), head more sclerotized; head and thoracic tergites light brown, legs and body white, translucent.</p><p>Head ovate, tapered posteriad (in dorsal view), dorsoventrally flattened, 1.3× as long as wide, with dorsal setae as in Fig. <xref ref-type="fig" rid="F12">12A</xref>; head 3.6× wider than neck; dorsal ecdysial lines bifurcate 2/5 distance between neck and nasale margin; stemmata absent; anterior margin of nasale (Fig. <xref ref-type="fig" rid="F12">12B</xref>) as in <italic><tp:taxon-name><tp:taxon-name-part taxon-name-part-type="genus" reg="Lathrobium">L.</tp:taxon-name-part><tp:taxon-name-part taxon-name-part-type="species" reg="hardeni">hardeni</tp:taxon-name-part></tp:taxon-name></italic>, but median tooth triangular with edge serrated; Apotome of gula not reaching tentorial pits.</p><p>Antennae (Fig. <xref ref-type="fig" rid="F12">12E</xref>) length ratios: 1.0:3.8:2.9:1.7; antennomere I triangular; antennomere II with two pores; antennomere III with three elongate macrosetae, three solenidia, one pore; antennomere IV club-shaped with apical solenidia; sensory appendage 0.8× as long as antennomere IV.</p><p>Mandibles (Fig. <xref ref-type="fig" rid="F12">12C</xref>) long, falciform, serrate along apical 1/3 of inner margin, with a single seta near base on outer ventral edge. Maxilla (Fig. <xref ref-type="fig" rid="F12">12D</xref>) with cardo triangular; stipes elongate, 1.7× longer than cardo; mala digitiform, tapering toward apex, 0.9× as long as palpomere I, with apical sensory appendages and two pores; palpifer with one seta. Maxilla and labium as in <italic><tp:taxon-name><tp:taxon-name-part taxon-name-part-type="genus" reg="Lathrobium">L.</tp:taxon-name-part><tp:taxon-name-part taxon-name-part-type="species" reg="hardeni">hardeni</tp:taxon-name-part></tp:taxon-name></italic>, except maxillary palpomere length ratios: 1.0:1.4:2.7; ligula separated from prementum by a distinctly sclerotized transverse strip; palpomere I 1.2× as long as II; palpomere II bent near apex.</p><p>Dorsal sclerites of thorax with ecdysial lines along midline; prothorax narrow, 1.1× as long as wide, narrowed anteriorly, chaetotaxy as in Fig. <xref ref-type="fig" rid="F12">12A</xref>; thoracic tergite II longer than tergite III; abdominal sclerites lightly sclerotized, with two small pleural sclerites per segment on each side; basal segment of urogomphus 4× as long as terminal segment, with seven prominent lateral setae; terminal segment of urogomphus slender, with one short and one long apical seta.</p></tp:treatment-sec><tp:treatment-sec sec-type="etymology" id="SECID0EQMAG"><title>Etymology.</title><p>The specific name is Latin (singular, neuter), meaning hidden or concealed, in reference to the species’ endogean habitat.</p></tp:treatment-sec><tp:treatment-sec sec-type="distribution" id="SECID0EVMAG"><title>Distribution and ecology.</title><p><italic><tp:taxon-name><tp:taxon-name-part taxon-name-part-type="genus" reg="Lathrobium">Lathrobium</tp:taxon-name-part><tp:taxon-name-part taxon-name-part-type="species" reg="absconditum">absconditum</tp:taxon-name-part></tp:taxon-name></italic> is known from Highlands County and Bath County, Virginia (Fig. <xref ref-type="fig" rid="F13">13</xref>). Two specimens were collected near the mouth of Owl Cave, but none were found inside the cave. All specimens were collected with buried pipe traps, which suggests they are hypogean. Adults collected Mar–Oct. Larvae collected in Oct. Males and females have yet to be collected together.</p></tp:treatment-sec><tp:treatment-sec sec-type="remarks" id="SECID0EKNAG"><title>Remarks.</title><p>Larvae were associated with adults by DNA barcoding.</p></tp:treatment-sec><tp:treatment-sec><!--Section generated to contain objects referenced in tp:taxon-treatment.--><fig id="F13" position="float" orientation="portrait"><object-id xmlns:xlink="http://www.w3.org/1999/xlink" content-type="doi" xlink:type="simple">10.3897/zookeys.1198.118355.figure13</object-id><object-id xmlns:xlink="http://www.w3.org/1999/xlink" content-type="arpha" xlink:type="simple">754C4F17-AA7F-52A2-AA33-BAF386A2D948</object-id><label>Figure 13.</label><caption><p>Distribution of <italic><tp:taxon-name><tp:taxon-name-part taxon-name-part-type="genus" reg="Lathrobium">Lathrobium</tp:taxon-name-part><tp:taxon-name-part taxon-name-part-type="species" reg="absconditum">absconditum</tp:taxon-name-part></tp:taxon-name></italic> (triangle), L. <italic><tp:taxon-name><tp:taxon-name-part taxon-name-part-type="genus" reg="Lathrobium"/><tp:taxon-name-part taxon-name-part-type="species" reg="balsamense">balsamense</tp:taxon-name-part></tp:taxon-name></italic> (square), <italic><tp:taxon-name><tp:taxon-name-part taxon-name-part-type="genus" reg="Lathrobium">L.</tp:taxon-name-part><tp:taxon-name-part taxon-name-part-type="species" reg="hardeni">hardeni</tp:taxon-name-part></tp:taxon-name></italic> (star), <italic><tp:taxon-name><tp:taxon-name-part taxon-name-part-type="genus" reg="Lathrobium">L.</tp:taxon-name-part><tp:taxon-name-part taxon-name-part-type="species" reg="smokiense">smokiense</tp:taxon-name-part></tp:taxon-name></italic> (circle).</p></caption><graphic xmlns:xlink="http://www.w3.org/1999/xlink" xlink:href="zookeys-1198-193_article-118355__-g013.jpg" position="float" orientation="portrait" xlink:type="simple" id="oo_1033569.jpg"><uri content-type="original_file" xlink:type="simple">https://binary.pensoft.net/fig/1033569</uri></graphic></fig></tp:treatment-sec></tp:taxon-treatment>
