# Supplementary material for: ﻿A review of Nearctic Lathrobium (Coleoptera, Staphylinidae), with revision and descriptions of new flightless species from the mountains of the southeastern U.S
Source: Zookeys. 2024 Apr 25;1198:193–277. doi: 10.3897/zookeys.1198.118355 (PMC11066506; doi:10.3897/zookeys.1198.118355)
Supplement: XML Treatment for Lathrobium (Abletobium) balsamense [file zookeys.1198.118355-treatment2.xml]

<!DOCTYPE tp:taxon-treatment
  PUBLIC "-//TaxonX//DTD Taxonomic Treatment Publishing DTD v0 20100105//EN" "tax-treatment-NSO.dtd">
<tp:taxon-treatment xmlns:tp="http://www.plazi.org/taxpub"><tp:treatment-meta><kwd-group><label>Taxon classification</label><kwd>
                <named-content content-type="kingdom">Animalia</named-content>
              </kwd><kwd>
                <named-content content-type="order">Coleoptera</named-content>
              </kwd><kwd>
                <named-content content-type="family">Staphylinidae</named-content>
              </kwd></kwd-group><mixed-citation publication-type="journal"><person-group><name><surname>Haberski</surname><given-names>Adam</given-names></name><name><surname>Caterino</surname><given-names>Michael S.</given-names></name></person-group><article-title>﻿A review of Nearctic <italic><tp:taxon-name><tp:taxon-name-part taxon-name-part-type="genus" reg="Lathrobium">Lathrobium</tp:taxon-name-part></tp:taxon-name></italic> (<tp:taxon-name><tp:taxon-name-part taxon-name-part-type="order">Coleoptera</tp:taxon-name-part></tp:taxon-name>, <tp:taxon-name><tp:taxon-name-part taxon-name-part-type="family">Staphylinidae</tp:taxon-name-part></tp:taxon-name>), with revision and descriptions of new flightless species from the mountains of the southeastern U.S.</article-title><source>Zookeys</source><day>25</day><month>04</month><year>2024</year><volume>1198</volume><fpage>193</fpage><lpage>277</lpage><pub-id pub-id-type="doi">10.3897/zookeys.1198.118355</pub-id></mixed-citation></tp:treatment-meta><tp:nomenclature><label>﻿</label><tp:taxon-name><object-id xmlns:xlink="http://www.w3.org/1999/xlink" content-type="arpha" xlink:type="simple">0E9F4960-06BE-5363-A92A-654F26953332</object-id><tp:taxon-name-part taxon-name-part-type="genus" reg="Lathrobium">Lathrobium</tp:taxon-name-part> (<tp:taxon-name-part taxon-name-part-type="subgenus" reg="Abletobium">Abletobium</tp:taxon-name-part>) <tp:taxon-name-part taxon-name-part-type="species" reg="balsamense">balsamense</tp:taxon-name-part><object-id xmlns:xlink="http://www.w3.org/1999/xlink" content-type="zoobank" xlink:type="simple">https://zoobank.org/5694CA73-B2C9-48EE-849E-2BD354476BA9</object-id></tp:taxon-name><tp:taxon-authority>Haberski &amp; Caterino</tp:taxon-authority><tp:taxon-status xmlns:xlink="http://www.w3.org/1999/xlink" xlink:type="simple">sp. nov.</tp:taxon-status></tp:nomenclature><tp:treatment-sec sec-type="type material" id="SECID0E1OAG"><title>Type material.</title><p><bold><italic>Holotype</italic></bold> ♂ (FMNH): “USA: NC: Haywood Co., <named-content xmlns:xlink="http://www.w3.org/1999/xlink" content-type="dwc:verbatimCoordinates" xlink:type="simple"><named-content content-type="geo-json" specific-use="{&#34;type&#34;:&#34;Point&#34;,&#34;coordinates&#34;:[-82.988500,35.363200]}" id="NCID0EIPAG" xlink:type="simple">35.3632°N, 82.9885°W</named-content></named-content>, Richland Balsam Mountain, 6180’, IX.11.2019, Sifted Litter, M. Caterino.” / Caterino DNA voucher, Ext. MSC-4413, Morphosp RB.B.320” / “CLEMSON ENT [QR CODE] CUAC000003949”. <bold><italic>Paratypes</italic></bold> (4, <named-content xmlns:xlink="http://www.w3.org/1999/xlink" content-type="dwc:institutional_code" xlink:title="Clemson University Arthropod Collection" xlink:href="http://grbio.org/institution/clemson-university-arthropod-collection" xlink:type="simple">CUAC</named-content>, FMNH): 2: same locality as type, <named-content xmlns:xlink="http://www.w3.org/1999/xlink" content-type="dwc:verbatimCoordinates" xlink:type="simple"><named-content content-type="geo-json" specific-use="{&#34;type&#34;:&#34;Point&#34;,&#34;coordinates&#34;:[-82.988500,35.362700]}" id="NCID0EYPAG" xlink:type="simple">35.3627°N, 82.9885°W</named-content></named-content>, IX.11.2019 (CUAC000003627, CUAC000177150); same locality as type, <named-content xmlns:xlink="http://www.w3.org/1999/xlink" content-type="dwc:verbatimCoordinates" xlink:type="simple"><named-content content-type="geo-json" specific-use="{&#34;type&#34;:&#34;Point&#34;,&#34;coordinates&#34;:[-82.989000,35.363000]}" id="NCID0EAQAG" xlink:type="simple">35.3630°N, 82.9890°W</named-content></named-content>, 6200ft, v.08.2018 (CUAC000177151); same locality as type, <named-content xmlns:xlink="http://www.w3.org/1999/xlink" content-type="dwc:verbatimCoordinates" xlink:type="simple"><named-content content-type="geo-json" specific-use="{&#34;type&#34;:&#34;Point&#34;,&#34;coordinates&#34;:[-82.990200,35.367600]}" id="NCID0EIQAG" xlink:type="simple">35.3676, -82.9902</named-content></named-content>, 6398’, v.8.2018 (CUAC000048512).</p><fig id="F13" position="float" orientation="portrait"><object-id xmlns:xlink="http://www.w3.org/1999/xlink" content-type="doi" xlink:type="simple">10.3897/zookeys.1198.118355.figure13</object-id><object-id xmlns:xlink="http://www.w3.org/1999/xlink" content-type="arpha" xlink:type="simple">754C4F17-AA7F-52A2-AA33-BAF386A2D948</object-id><label>Figure 13.</label><caption><p>Distribution of <italic><tp:taxon-name><tp:taxon-name-part taxon-name-part-type="genus" reg="Lathrobium">Lathrobium</tp:taxon-name-part><tp:taxon-name-part taxon-name-part-type="species" reg="absconditum">absconditum</tp:taxon-name-part></tp:taxon-name></italic> (triangle), L. <italic><tp:taxon-name><tp:taxon-name-part taxon-name-part-type="genus" reg="Lathrobium"/><tp:taxon-name-part taxon-name-part-type="species" reg="balsamense">balsamense</tp:taxon-name-part></tp:taxon-name></italic> (square), <italic><tp:taxon-name><tp:taxon-name-part taxon-name-part-type="genus" reg="Lathrobium">L.</tp:taxon-name-part><tp:taxon-name-part taxon-name-part-type="species" reg="hardeni">hardeni</tp:taxon-name-part></tp:taxon-name></italic> (star), <italic><tp:taxon-name><tp:taxon-name-part taxon-name-part-type="genus" reg="Lathrobium">L.</tp:taxon-name-part><tp:taxon-name-part taxon-name-part-type="species" reg="smokiense">smokiense</tp:taxon-name-part></tp:taxon-name></italic> (circle).</p></caption><graphic xmlns:xlink="http://www.w3.org/1999/xlink" xlink:href="zookeys-1198-193_article-118355__-g013.jpg" position="float" orientation="portrait" xlink:type="simple" id="oo_1033569.jpg"><uri content-type="original_file" xlink:type="simple">https://binary.pensoft.net/fig/1033569</uri></graphic></fig></tp:treatment-sec><tp:treatment-sec sec-type="material" id="SECID0EFSAG"><title>Other material.</title><p>North Carolina: Jackson Co.: Balsam Mountain Preserve, Nantahala National Forest, (<named-content xmlns:xlink="http://www.w3.org/1999/xlink" content-type="dwc:verbatimCoordinates" xlink:type="simple"><named-content content-type="geo-json" specific-use="{&#34;type&#34;:&#34;Point&#34;,&#34;coordinates&#34;:[-83.098100,35.375100]}" id="NCID0EOSAG" xlink:type="simple">35.3751, -83.0981</named-content></named-content>), S. Myers, 15 Jun 2015 (<named-content xmlns:xlink="http://www.w3.org/1999/xlink" content-type="dwc:institutional_code" xlink:title="Clemson University Arthropod Collection" xlink:href="http://grbio.org/institution/clemson-university-arthropod-collection" xlink:type="simple">CUAC</named-content>); Haywood Co.: Mt. Lyn Lowry, 6205’ (<named-content xmlns:xlink="http://www.w3.org/1999/xlink" content-type="dwc:verbatimCoordinates" xlink:type="simple"><named-content content-type="geo-json" specific-use="{&#34;type&#34;:&#34;Point&#34;,&#34;coordinates&#34;:[-83.110000,35.464000]}" id="NCID0E2SAG" xlink:type="simple">35.4640, -83.1100</named-content></named-content>), M.S. Caterino, 22 Sep 2020 (2, <named-content xmlns:xlink="http://www.w3.org/1999/xlink" content-type="dwc:institutional_code" xlink:title="Clemson University Arthropod Collection" xlink:href="http://grbio.org/institution/clemson-university-arthropod-collection" xlink:type="simple">CUAC</named-content>); Haywood Co.: Mt. Lyn Lowry, 6192–6203’ (<named-content xmlns:xlink="http://www.w3.org/1999/xlink" content-type="dwc:verbatimCoordinates" xlink:type="simple"><named-content content-type="geo-json" specific-use="{&#34;type&#34;:&#34;Point&#34;,&#34;coordinates&#34;:[-83.110100,35.464000]}" id="NCID0EITAG" xlink:type="simple">35.4640, -83.1101</named-content></named-content>), M.S. Caterino, 15 Apr 2021 (9, <named-content xmlns:xlink="http://www.w3.org/1999/xlink" content-type="dwc:institutional_code" xlink:title="Clemson University Arthropod Collection" xlink:href="http://grbio.org/institution/clemson-university-arthropod-collection" xlink:type="simple">CUAC</named-content>); Haywood Co.: Mt. Lyn Lowry, 6200’ (<named-content xmlns:xlink="http://www.w3.org/1999/xlink" content-type="dwc:verbatimCoordinates" xlink:type="simple"><named-content content-type="geo-json" specific-use="{&#34;type&#34;:&#34;Point&#34;,&#34;coordinates&#34;:[-83.110800,35.463800]}" id="NCID0EVTAG" xlink:type="simple">35.4638, -83.1108</named-content></named-content>), M.S. Caterino, 22 Apr 2020 (3, <named-content xmlns:xlink="http://www.w3.org/1999/xlink" content-type="dwc:institutional_code" xlink:title="Clemson University Arthropod Collection" xlink:href="http://grbio.org/institution/clemson-university-arthropod-collection" xlink:type="simple">CUAC</named-content>); Haywood Co.: Richland Balsam, 6398’, Blue Ridge Parkway (<named-content xmlns:xlink="http://www.w3.org/1999/xlink" content-type="dwc:verbatimCoordinates" xlink:type="simple"><named-content content-type="geo-json" specific-use="{&#34;type&#34;:&#34;Point&#34;,&#34;coordinates&#34;:[-82.990200,35.367600]}" id="NCID0ECUAG" xlink:type="simple">35.3676, -82.9902</named-content></named-content>), M.S. Caterino, 8 May 2018 (<named-content xmlns:xlink="http://www.w3.org/1999/xlink" content-type="dwc:institutional_code" xlink:title="United States National Museum" xlink:href="http://grbio.org/institution/smithsonian-institution-national-museum-natural-history-0" xlink:type="simple">USNM</named-content>); Haywood Co.: Richland Balsam, 6069–6397’, Blue Ridge Parkway, A. Smetana, 25 May 1986 (<named-content xmlns:xlink="http://www.w3.org/1999/xlink" content-type="dwc:institutional_code" xlink:title="Canadian National Collection" xlink:href="http://grbio.org/institution/canadian-national-collection-insects-arachnids-and-nematodes" xlink:type="simple">CNC</named-content>); Haywood Co.: Waterrock Knob, 6275’, Blue Ridge Parkway (<named-content xmlns:xlink="http://www.w3.org/1999/xlink" content-type="dwc:verbatimCoordinates" xlink:type="simple"><named-content content-type="geo-json" specific-use="{&#34;type&#34;:&#34;Point&#34;,&#34;coordinates&#34;:[-83.137400,35.464300]}" id="NCID0EUUAG" xlink:type="simple">35.4643, -83.1374</named-content></named-content>), M.S. Caterino, 29 May 2018 (4, <named-content xmlns:xlink="http://www.w3.org/1999/xlink" content-type="dwc:institutional_code" xlink:title="Clemson University Arthropod Collection" xlink:href="http://grbio.org/institution/clemson-university-arthropod-collection" xlink:type="simple">CUAC</named-content>); Haywood Co.: Waterrock Overlook, 5800’, Blue Ridge Parkway, J.M. &amp; B.A. Campbell, 1 Sep 1967 (4, <named-content xmlns:xlink="http://www.w3.org/1999/xlink" content-type="dwc:institutional_code" xlink:title="Canadian National Collection" xlink:href="http://grbio.org/institution/canadian-national-collection-insects-arachnids-and-nematodes" xlink:type="simple">CNC</named-content>); Haywood Co.: Browning Knob, 6003–6200’, Blue Ridge Parkway, A. Smetana, 28 May 1986 (<named-content xmlns:xlink="http://www.w3.org/1999/xlink" content-type="dwc:institutional_code" xlink:title="Canadian National Collection" xlink:href="http://grbio.org/institution/canadian-national-collection-insects-arachnids-and-nematodes" xlink:type="simple">CNC</named-content>); Haywood Co.: Browning Knob, 6140’, Blue Ridge Parkway (<named-content xmlns:xlink="http://www.w3.org/1999/xlink" content-type="dwc:verbatimCoordinates" xlink:type="simple"><named-content content-type="geo-json" specific-use="{&#34;type&#34;:&#34;Point&#34;,&#34;coordinates&#34;:[-83.131000,35.463000]}" id="NCID0ELVAG" xlink:type="simple">35.4630, -83.1310</named-content></named-content>), 22 Sep 2020, M.S. Caterino (7, <named-content xmlns:xlink="http://www.w3.org/1999/xlink" content-type="dwc:institutional_code" xlink:title="Clemson University Arthropod Collection" xlink:href="http://grbio.org/institution/clemson-university-arthropod-collection" xlink:type="simple">CUAC</named-content>); Haywood Co.: Browning Knob, 6200–6220’, Blue Ridge Parkway (<named-content xmlns:xlink="http://www.w3.org/1999/xlink" content-type="dwc:verbatimCoordinates" xlink:type="simple"><named-content content-type="geo-json" specific-use="{&#34;type&#34;:&#34;Point&#34;,&#34;coordinates&#34;:[-83.131500,35.463300]}" id="NCID0EYVAG" xlink:type="simple">35.4633, -83.1315</named-content></named-content>), 22 Sep 2020 M.S. Caterino, A. Haberski (5, <named-content xmlns:xlink="http://www.w3.org/1999/xlink" content-type="dwc:institutional_code" xlink:title="Clemson University Arthropod Collection" xlink:href="http://grbio.org/institution/clemson-university-arthropod-collection" xlink:type="simple">CUAC</named-content>).</p></tp:treatment-sec><tp:treatment-sec sec-type="diagnosis" id="SECID0ECWAG"><title>Diagnosis.</title><p>This species can be distinguished from its close relative, <italic><tp:taxon-name><tp:taxon-name-part taxon-name-part-type="genus" reg="Lathrobium">L.</tp:taxon-name-part><tp:taxon-name-part taxon-name-part-type="species" reg="smokiense">smokiense</tp:taxon-name-part></tp:taxon-name></italic>, only by their aedeagi. In <italic><tp:taxon-name><tp:taxon-name-part taxon-name-part-type="genus" reg="Lathrobium">L.</tp:taxon-name-part><tp:taxon-name-part taxon-name-part-type="species" reg="smokiense">smokiense</tp:taxon-name-part></tp:taxon-name></italic>, the entire aedeagus is well sclerotized, whereas the aedeagus of <italic><tp:taxon-name><tp:taxon-name-part taxon-name-part-type="genus" reg="Lathrobium">L.</tp:taxon-name-part><tp:taxon-name-part taxon-name-part-type="species" reg="balsamense">balsamense</tp:taxon-name-part></tp:taxon-name></italic> is more typical for the genus with a distinct ventral process (Fig. <xref ref-type="fig" rid="F9">9E, F</xref> vs Fig. <xref ref-type="fig" rid="F10">10D, E</xref>). Females can only be identified by geography, association with males, or DNA.</p><p>One other microphthalmous species, <italic><tp:taxon-name><tp:taxon-name-part taxon-name-part-type="genus" reg="Lathrobium">L.</tp:taxon-name-part><tp:taxon-name-part taxon-name-part-type="species" reg="shermani">shermani</tp:taxon-name-part></tp:taxon-name></italic> Fall, 1917, occurs above 1000 m elevation in the southern Appalachians, although their ranges do not overlap. Adults are similar in size and appearance but are distinguished by the sexual characters. Males of <italic><tp:taxon-name><tp:taxon-name-part taxon-name-part-type="genus" reg="Lathrobium">L.</tp:taxon-name-part><tp:taxon-name-part taxon-name-part-type="species" reg="balsamense">balsamense</tp:taxon-name-part></tp:taxon-name></italic> lack a conspicuous comb of thick black setae on sternite VIII and has no spines on the internal sac of the aedeagus. In females, the gonocoxites lack the pubescence of <italic><tp:taxon-name><tp:taxon-name-part taxon-name-part-type="genus" reg="Lathrobium">L.</tp:taxon-name-part><tp:taxon-name-part taxon-name-part-type="species" reg="shermani">shermani</tp:taxon-name-part></tp:taxon-name></italic> in the lower half.</p></tp:treatment-sec><tp:treatment-sec sec-type="description" id="SECID0EUYAG"><title>Description.</title><p>Habitus (Fig. <xref ref-type="fig" rid="F9">9A</xref>). Small species, total body length ~ 6 mm long, <abbrev xmlns:xlink="http://www.w3.org/1999/xlink" xlink:title="forebody length" id="ABBRID0E5YAG" xlink:type="simple">FL</abbrev> 2.6–2.8 mm long. Coloration: body reddish becoming lighter towards posterior segments of abdomen; legs, palpomeres, and antennae a paler reddish yellow.</p><p>Head subquadrate, posterior angles rounded; epicranium coarsely punctate with punctures less dense in median dorsal and anterior regions; interstices with strong transversely reticulate microsculpture throughout; head setose throughout, with long macrosetae projecting at posterior corners of head, corners of eyes, laterally posterior to eyes, and above mandible insertions; gular sutures straight and widely separated, 1/8 width of head but narrowing slightly posteriorly; neck 1/2 as wide as head. Eyes reduced to small white membranes without ommatidia, occupying 1/9 length of head. Antennae moniliform, as long as head and pronotum combined; scape as long as antennomeres II and III combined; antennomeres II–IV obconic and elongate, gradually widening so that antennomeres V–IX are as wide as long; apical antennomere longer, subacute.</p><p>Pronotum longer than wide, narrower than head and elytra; widest at anterior angles and tapering slightly posteriorly; anterior angles round, posterior angles less so; punctures small, spaced 1–2× their diameter apart, impunctate at midline; interstices shiny with no microsculpture. Elytra shorter than pronotum, as wide as head, approximately as long as wide; posterior margin slightly sinuate; punctures large and shallow with indistinct edges, irregularly spaced, most approximately one diameter apart; setae angled to posterior; interstices with finely punctate microsculpture. Hindwings vestigial, 0.2 mm long, 1/4 length of elytra. Posterior margin of abdominal tergite VII without palisade fringe.</p><p>♂: Posterior margin of sternite VIII with a shallow U-shaped notch (Fig. <xref ref-type="fig" rid="F10">10C</xref>). Aedeagus 1.1 mm long (Fig. <xref ref-type="fig" rid="F10">10E, F</xref>), ventral process long, broad, and symmetrical, tapering to a blunt tip; dorsal plate long and situated dorsally; internal sac without spines.</p><p>♀: Sternite VIII conical (Fig. <xref ref-type="fig" rid="F9">9B</xref>); paraprocts undivided anteriorly, apices as long as basal portion; proctiger conical; sternum IX with coxites and valvifers fused, basal half glabrous (Fig. <xref ref-type="fig" rid="F9">9B</xref>); subgenital plate absent.</p></tp:treatment-sec><tp:treatment-sec sec-type="etymology" id="SECID0EYZAG"><title>Etymology.</title><p>This species is named for the Plott Balsam and Great Balsam Mountains.</p></tp:treatment-sec><tp:treatment-sec sec-type="distribution" id="SECID0E4ZAG"><title>Distribution and ecology.</title><p><italic><tp:taxon-name><tp:taxon-name-part taxon-name-part-type="genus" reg="Lathrobium">Lathrobium</tp:taxon-name-part><tp:taxon-name-part taxon-name-part-type="species" reg="balsamense">balsamense</tp:taxon-name-part></tp:taxon-name></italic> inhabits spruce-fir forests above 1500 m in the Great Balsam Mountains and Plott Balsam Mountains (Fig. <xref ref-type="fig" rid="F13">13</xref>) but is absent from the Great Smoky Mountains where the closely related <italic><tp:taxon-name><tp:taxon-name-part taxon-name-part-type="genus" reg="Lathrobium">L.</tp:taxon-name-part><tp:taxon-name-part taxon-name-part-type="species" reg="smokiense">smokiense</tp:taxon-name-part></tp:taxon-name></italic> occurs. It does not occur in spruce-fir forests north of the French Broad River basin, where its microhabitat is inhabited by <italic><tp:taxon-name><tp:taxon-name-part taxon-name-part-type="genus" reg="Lathrobium">L.</tp:taxon-name-part><tp:taxon-name-part taxon-name-part-type="species" reg="lividum">lividum</tp:taxon-name-part></tp:taxon-name></italic> and <italic><tp:taxon-name><tp:taxon-name-part taxon-name-part-type="genus" reg="Lathrobium">L.</tp:taxon-name-part><tp:taxon-name-part taxon-name-part-type="species" reg="islae">islae</tp:taxon-name-part></tp:taxon-name></italic>. It can be collected from leaf litter but is most common beneath bryophyte mats on boulders. Collected May–Sep.</p></tp:treatment-sec><tp:treatment-sec><!--Section generated to contain objects referenced in tp:taxon-treatment.--><fig id="F9" position="float" orientation="portrait"><object-id xmlns:xlink="http://www.w3.org/1999/xlink" content-type="doi" xlink:type="simple">10.3897/zookeys.1198.118355.figure9</object-id><object-id xmlns:xlink="http://www.w3.org/1999/xlink" content-type="arpha" xlink:type="simple">0D284879-10C6-53BE-B645-D62F4F0940A7</object-id><label>Figure 9.</label><caption><p><italic><tp:taxon-name><tp:taxon-name-part taxon-name-part-type="genus" reg="Lathrobium">Lathrobium</tp:taxon-name-part><tp:taxon-name-part taxon-name-part-type="species" reg="smokiense">smokiense</tp:taxon-name-part></tp:taxon-name></italic><bold>A</bold> habitus <bold>B</bold> female terminalia <bold>C</bold> female sternite VIII <bold>D</bold> male sternite VIII <bold>E</bold> aedeagus in ventral view <bold>F</bold> aedeagus in lateral view. Scale bars: 1 mm.</p></caption><graphic xmlns:xlink="http://www.w3.org/1999/xlink" xlink:href="zookeys-1198-193_article-118355__-g009.jpg" position="float" orientation="portrait" xlink:type="simple" id="oo_1033565.jpg"><uri content-type="original_file" xlink:type="simple">https://binary.pensoft.net/fig/1033565</uri></graphic></fig><fig id="F10" position="float" orientation="portrait"><object-id xmlns:xlink="http://www.w3.org/1999/xlink" content-type="doi" xlink:type="simple">10.3897/zookeys.1198.118355.figure10</object-id><object-id xmlns:xlink="http://www.w3.org/1999/xlink" content-type="arpha" xlink:type="simple">E01001C0-0669-5BB4-B84E-7E979EDF4F59</object-id><label>Figure 10.</label><caption><p><italic><tp:taxon-name><tp:taxon-name-part taxon-name-part-type="genus" reg="Lathrobium">Lathrobium</tp:taxon-name-part><tp:taxon-name-part taxon-name-part-type="species" reg="balsamense">balsamense</tp:taxon-name-part></tp:taxon-name></italic><bold>A</bold> female terminalia <bold>B</bold> female sternite VIII <bold>C</bold> male sternite VIII <bold>D</bold> aedeagus in ventral view <bold>E</bold> aedeagus in lateral view. Scale bars: 1 mm.</p></caption><graphic xmlns:xlink="http://www.w3.org/1999/xlink" xlink:href="zookeys-1198-193_article-118355__-g010.jpg" position="float" orientation="portrait" xlink:type="simple" id="oo_1033566.jpg"><uri content-type="original_file" xlink:type="simple">https://binary.pensoft.net/fig/1033566</uri></graphic></fig></tp:treatment-sec></tp:taxon-treatment>
