# Supplementary material for: ﻿A review of Nearctic Lathrobium (Coleoptera, Staphylinidae), with revision and descriptions of new flightless species from the mountains of the southeastern U.S
Source: Zookeys. 2024 Apr 25;1198:193–277. doi: 10.3897/zookeys.1198.118355 (PMC11066506; doi:10.3897/zookeys.1198.118355)
Supplement: XML Treatment for Lathrobium (Abletobium) hardeni [file zookeys.1198.118355-treatment3.xml]

<!DOCTYPE tp:taxon-treatment
  PUBLIC "-//TaxonX//DTD Taxonomic Treatment Publishing DTD v0 20100105//EN" "tax-treatment-NSO.dtd">
<tp:taxon-treatment xmlns:tp="http://www.plazi.org/taxpub"><tp:treatment-meta><kwd-group><label>Taxon classification</label><kwd>
                <named-content content-type="kingdom">Animalia</named-content>
              </kwd><kwd>
                <named-content content-type="order">Coleoptera</named-content>
              </kwd><kwd>
                <named-content content-type="family">Staphylinidae</named-content>
              </kwd></kwd-group><mixed-citation publication-type="journal"><person-group><name><surname>Haberski</surname><given-names>Adam</given-names></name><name><surname>Caterino</surname><given-names>Michael S.</given-names></name></person-group><article-title>﻿A review of Nearctic <italic><tp:taxon-name><tp:taxon-name-part taxon-name-part-type="genus" reg="Lathrobium">Lathrobium</tp:taxon-name-part></tp:taxon-name></italic> (<tp:taxon-name><tp:taxon-name-part taxon-name-part-type="order">Coleoptera</tp:taxon-name-part></tp:taxon-name>, <tp:taxon-name><tp:taxon-name-part taxon-name-part-type="family">Staphylinidae</tp:taxon-name-part></tp:taxon-name>), with revision and descriptions of new flightless species from the mountains of the southeastern U.S.</article-title><source>Zookeys</source><day>25</day><month>04</month><year>2024</year><volume>1198</volume><fpage>193</fpage><lpage>277</lpage><pub-id pub-id-type="doi">10.3897/zookeys.1198.118355</pub-id></mixed-citation></tp:treatment-meta><tp:nomenclature><label>﻿</label><tp:taxon-name><object-id xmlns:xlink="http://www.w3.org/1999/xlink" content-type="arpha" xlink:type="simple">0316C7FF-374B-54D5-9DDC-B1E69CC3D9BF</object-id><tp:taxon-name-part taxon-name-part-type="genus" reg="Lathrobium">Lathrobium</tp:taxon-name-part> (<tp:taxon-name-part taxon-name-part-type="subgenus" reg="Abletobium">Abletobium</tp:taxon-name-part>) <tp:taxon-name-part taxon-name-part-type="species" reg="hardeni">hardeni</tp:taxon-name-part><object-id xmlns:xlink="http://www.w3.org/1999/xlink" content-type="zoobank" xlink:type="simple">https://zoobank.org/07EEDC41-8050-4B49-B07A-539459101D12</object-id></tp:taxon-name><tp:taxon-authority>Haberski &amp; Caterino</tp:taxon-authority><tp:taxon-status xmlns:xlink="http://www.w3.org/1999/xlink" xlink:type="simple">sp. nov.</tp:taxon-status></tp:nomenclature><tp:treatment-sec sec-type="type material" id="SECID0E53AG"><title>Type material.</title><p><bold><italic>Holotype</italic></bold> ♂ (FMNH): “USA: West Virginia, Pocahontas Co., Monongahela Nat. For. Cranberry Backcountry, past glades, <named-content xmlns:xlink="http://www.w3.org/1999/xlink" content-type="dwc:verbatimCoordinates" xlink:type="simple"><named-content content-type="geo-json" specific-use="{&#34;type&#34;:&#34;Point&#34;,&#34;coordinates&#34;:[-80.287100,38.210100]}" id="NCID0EM4AG" xlink:type="simple">38.2101, -80.2871</named-content></named-content>, 11-June-2019, C.W. Harden, under large rock nr. steep stream. Spruce/ Northern hardwoods.” / “Caterino DNA voucher, Ext. MSC-7071” / “CLEMSON ENT [QR CODE] CUAC000169036”. <bold><italic>Paratypes</italic></bold> (4, FMNH, <named-content xmlns:xlink="http://www.w3.org/1999/xlink" content-type="dwc:institutional_code" xlink:title="Clemson University Arthropod Collection" xlink:href="http://grbio.org/institution/clemson-university-arthropod-collection" xlink:type="simple">CUAC</named-content>, <named-content xmlns:xlink="http://www.w3.org/1999/xlink" content-type="dwc:institutional_code" xlink:title="Virginia Museum of Natural History, Martinsville, Virginia" xlink:href="http://grbio.org/institution/virginia-museum-natural-history" xlink:type="simple">VMNH</named-content>): 3: “USA: WEST VIRGINIA, Pocahontas Co. Monongahela Nat. For. Kennison Mtn Tr., W of Cranberry Glades, 1224m, <named-content xmlns:xlink="http://www.w3.org/1999/xlink" content-type="dwc:verbatimCoordinates" xlink:type="simple"><named-content content-type="geo-json" specific-use="{&#34;type&#34;:&#34;Point&#34;,&#34;coordinates&#34;:[-80.278460,38.180020]}" id="NCID0EB5AG" xlink:type="simple">38.18002, -80.27846</named-content></named-content>, 10-June-2019, C.W. Harden, Under rock during rain” (also 2 larvae from this collecting event). 1: “USA: WEST VIRGINIA, Pocahontas Co. Monongahela Nat. For. Kennison Mtn Tr., <named-content xmlns:xlink="http://www.w3.org/1999/xlink" content-type="dwc:verbatimCoordinates" xlink:type="simple"><named-content content-type="geo-json" specific-use="{&#34;type&#34;:&#34;Point&#34;,&#34;coordinates&#34;:[-80.285240,38.191140]}" id="NCID0EJ5AG" xlink:type="simple">38.19114N, 80.28524W</named-content></named-content>, 1181m elev. 11.June–3.August.2019, C.W. Harden &amp; L.M. Thompson, Buried jar trap, northern hardwood forest, sandstone boulders present. Rich dark rocky soil. KEN-04” (also 2 larvae from this collecting event).</p></tp:treatment-sec><tp:treatment-sec sec-type="material" id="SECID0EO5AG"><title>Other material.</title><p>West Virginia: Pocahontas Co.: Dogway Rd., 4019’, Cranberry Wildlife Management Area (<named-content xmlns:xlink="http://www.w3.org/1999/xlink" content-type="dwc:verbatimCoordinates" xlink:type="simple"><named-content content-type="geo-json" specific-use="{&#34;type&#34;:&#34;Point&#34;,&#34;coordinates&#34;:[-80.289300,38.190300]}" id="NCID0EX5AG" xlink:type="simple">38.1903, -80.2893</named-content></named-content>), C. Harden, 02 Sep 2018 (5, <named-content xmlns:xlink="http://www.w3.org/1999/xlink" content-type="dwc:institutional_code" xlink:title="Clemson University Arthropod Collection" xlink:href="http://grbio.org/institution/clemson-university-arthropod-collection" xlink:type="simple">CUAC</named-content>, <named-content xmlns:xlink="http://www.w3.org/1999/xlink" content-type="dwc:institutional_code" xlink:title="Virginia Museum of Natural History, Martinsville, Virginia" xlink:href="http://grbio.org/institution/virginia-museum-natural-history" xlink:type="simple">VMNH</named-content>); Pocahontas Co.: Monongahela Nat. For. Cranberry Backcountry (<named-content xmlns:xlink="http://www.w3.org/1999/xlink" content-type="dwc:verbatimCoordinates" xlink:type="simple"><named-content content-type="geo-json" specific-use="{&#34;type&#34;:&#34;Point&#34;,&#34;coordinates&#34;:[-80.278500,38.180000]}" id="NCID0EJ6AG" xlink:type="simple">38.1800, -80.2785</named-content></named-content>), C. Harden, 10 Jun 2019, CUAC000187895, CUAC000187896 (3 larvae, <named-content xmlns:xlink="http://www.w3.org/1999/xlink" content-type="dwc:institutional_code" xlink:title="Clemson University Arthropod Collection" xlink:href="http://grbio.org/institution/clemson-university-arthropod-collection" xlink:type="simple">CUAC</named-content>); Pocahontas Co.: Kennison Mountain Trail, Cranberry Wildlife Management Area (<named-content xmlns:xlink="http://www.w3.org/1999/xlink" content-type="dwc:verbatimCoordinates" xlink:type="simple"><named-content content-type="geo-json" specific-use="{&#34;type&#34;:&#34;Point&#34;,&#34;coordinates&#34;:[-80.278000,38.190000]}" id="NCID0EW6AG" xlink:type="simple">38.1900, -80.2780</named-content></named-content>), C. Harden, 11 Sep 2017 (<named-content xmlns:xlink="http://www.w3.org/1999/xlink" content-type="dwc:institutional_code" xlink:title="Clemson University Arthropod Collection" xlink:href="http://grbio.org/institution/clemson-university-arthropod-collection" xlink:type="simple">CUAC</named-content>); Pocahontas Co.: Kennison Mountain Trail, 4388’, Kennison Mountain (<named-content xmlns:xlink="http://www.w3.org/1999/xlink" content-type="dwc:verbatimCoordinates" xlink:type="simple"><named-content content-type="geo-json" specific-use="{&#34;type&#34;:&#34;Point&#34;,&#34;coordinates&#34;:[-80.291500,38.197900]}" id="NCID0EDABG" xlink:type="simple">38.1979, -80.2915</named-content></named-content>), C. Harden, 19 Sep 2018 (<named-content xmlns:xlink="http://www.w3.org/1999/xlink" content-type="dwc:institutional_code" xlink:title="Clemson University Arthropod Collection" xlink:href="http://grbio.org/institution/clemson-university-arthropod-collection" xlink:type="simple">CUAC</named-content>). Pocahontas Co.: Kennison Mountain Trail, W. of Cranberry Glades, 4015’, Kennison Mountain (<named-content xmlns:xlink="http://www.w3.org/1999/xlink" content-type="dwc:verbatimCoordinates" xlink:type="simple"><named-content content-type="geo-json" specific-use="{&#34;type&#34;:&#34;Point&#34;,&#34;coordinates&#34;:[-80.278460,38.180020]}" id="NCID0EQABG" xlink:type="simple">38.18002, -80.27846</named-content></named-content>), C. Harden, 06 Oct 2019 (<named-content xmlns:xlink="http://www.w3.org/1999/xlink" content-type="dwc:institutional_code" xlink:title="Clemson University Arthropod Collection" xlink:href="http://grbio.org/institution/clemson-university-arthropod-collection" xlink:type="simple">CUAC</named-content>); Pocahontas Co.: Monongahela Nat. For. Kennison Mtn Tr. (<named-content xmlns:xlink="http://www.w3.org/1999/xlink" content-type="dwc:verbatimCoordinates" xlink:type="simple"><named-content content-type="geo-json" specific-use="{&#34;type&#34;:&#34;Point&#34;,&#34;coordinates&#34;:[-80.285240,38.191140]}" id="NCID0E4ABG" xlink:type="simple">38.19114, -80.28524</named-content></named-content>), C. Harden, 11 Jun–3 Aug 2019, CUAC000187894 (1 larva, <named-content xmlns:xlink="http://www.w3.org/1999/xlink" content-type="dwc:institutional_code" xlink:title="Clemson University Arthropod Collection" xlink:href="http://grbio.org/institution/clemson-university-arthropod-collection" xlink:type="simple">CUAC</named-content>); Pocahontas Co.: Monongahela Nat. For. Kennison Mtn Tr. (<named-content xmlns:xlink="http://www.w3.org/1999/xlink" content-type="dwc:verbatimCoordinates" xlink:type="simple"><named-content content-type="geo-json" specific-use="{&#34;type&#34;:&#34;Point&#34;,&#34;coordinates&#34;:[-80.289300,38.190300]}" id="NCID0EKBBG" xlink:type="simple">38.1903, -80.2893</named-content></named-content>), C. Harden, 2 Sep 2018, CUAC000187897, CUAC000187898 (5 larvae, <named-content xmlns:xlink="http://www.w3.org/1999/xlink" content-type="dwc:institutional_code" xlink:title="Clemson University Arthropod Collection" xlink:href="http://grbio.org/institution/clemson-university-arthropod-collection" xlink:type="simple">CUAC</named-content>).</p></tp:treatment-sec><tp:treatment-sec sec-type="diagnosis" id="SECID0EUBBG"><title>Diagnosis.</title><p>Three other species of microphthalmous <italic><tp:taxon-name><tp:taxon-name-part taxon-name-part-type="genus" reg="Lathrobium">Lathrobium</tp:taxon-name-part></tp:taxon-name></italic> are known from West Virginia and Virginia, <italic><tp:taxon-name><tp:taxon-name-part taxon-name-part-type="genus" reg="Lathrobium">L.</tp:taxon-name-part><tp:taxon-name-part taxon-name-part-type="species" reg="absconditum">absconditum</tp:taxon-name-part></tp:taxon-name></italic>, <italic><tp:taxon-name><tp:taxon-name-part taxon-name-part-type="genus" reg="Lathrobium">L.</tp:taxon-name-part><tp:taxon-name-part taxon-name-part-type="species" reg="lapidum">lapidum</tp:taxon-name-part></tp:taxon-name></italic>, and <italic><tp:taxon-name><tp:taxon-name-part taxon-name-part-type="genus" reg="Lathrobium">L.</tp:taxon-name-part><tp:taxon-name-part taxon-name-part-type="species" reg="shermani">shermani</tp:taxon-name-part></tp:taxon-name></italic>. The extents of their ranges are unknown and might overlap. Adults of <italic><tp:taxon-name><tp:taxon-name-part taxon-name-part-type="genus" reg="Lathrobium">L.</tp:taxon-name-part><tp:taxon-name-part taxon-name-part-type="species" reg="hardeni">hardeni</tp:taxon-name-part></tp:taxon-name></italic> can be distinguished from those of <italic><tp:taxon-name><tp:taxon-name-part taxon-name-part-type="genus" reg="Lathrobium">L.</tp:taxon-name-part><tp:taxon-name-part taxon-name-part-type="species" reg="absconditum">absconditum</tp:taxon-name-part></tp:taxon-name></italic> by its smaller body size, transverse combs of thick setae on male sternite VIII, and the presence of a ventral process in the female genitalia, which is unique among the microphthalmous <italic><tp:taxon-name><tp:taxon-name-part taxon-name-part-type="genus" reg="Lathrobium">Lathrobium</tp:taxon-name-part></tp:taxon-name></italic> of North America. Males of <italic><tp:taxon-name><tp:taxon-name-part taxon-name-part-type="genus" reg="Lathrobium">L.</tp:taxon-name-part><tp:taxon-name-part taxon-name-part-type="species" reg="shermani">shermani</tp:taxon-name-part></tp:taxon-name></italic> are approximately the same size but have a single row of thick black setae on sternite VIII. Males of <italic><tp:taxon-name><tp:taxon-name-part taxon-name-part-type="genus" reg="Lathrobium">L.</tp:taxon-name-part><tp:taxon-name-part taxon-name-part-type="species" reg="lapidum">lapidum</tp:taxon-name-part></tp:taxon-name></italic> are most similar in appearance but are larger and have quadrate elytral margins. The aedeagus of <italic><tp:taxon-name><tp:taxon-name-part taxon-name-part-type="genus" reg="Lathrobium">L.</tp:taxon-name-part><tp:taxon-name-part taxon-name-part-type="species" reg="lapidum">lapidum</tp:taxon-name-part></tp:taxon-name></italic> has a characteristic ventral process that reaches the dorsal plate in lateral view, and asymmetrical spines on the internal sac.</p></tp:treatment-sec><tp:treatment-sec sec-type="description" id="SECID0EAFBG"><title>Description.</title><p>Habitus (Fig. <xref ref-type="fig" rid="F14">14A</xref>). Small species, total body length ~ 6 mm long, <abbrev xmlns:xlink="http://www.w3.org/1999/xlink" xlink:title="forebody length" id="ABBRID0EKFBG" xlink:type="simple">FL</abbrev> 3.1–3.3 mm long. Coloration: body pale reddish becoming lighter towards posterior segments of abdomen; legs, palpomeres, and antennae paler reddish yellow.</p><p>Similar in appearance to <italic><tp:taxon-name><tp:taxon-name-part taxon-name-part-type="genus" reg="Lathrobium">L.</tp:taxon-name-part><tp:taxon-name-part taxon-name-part-type="species" reg="absconditum">absconditum</tp:taxon-name-part></tp:taxon-name></italic>, except head subquadrate; gular sutures straight, separated by 1/15 width of head and narrowing slightly posteriorly. Eyes reduced to small white membranes without ommatidia, occupying 1/8 lateral width of head. Pronotum with sides parallel, just perceptibly narrowed posteriorly; punctation spaced less than one diameter apart, impunctate at midline. Posterior margins of elytra less sinuate; punctures larger.</p><fig id="F14" position="float" orientation="portrait"><object-id xmlns:xlink="http://www.w3.org/1999/xlink" content-type="doi" xlink:type="simple">10.3897/zookeys.1198.118355.figure14</object-id><object-id xmlns:xlink="http://www.w3.org/1999/xlink" content-type="arpha" xlink:type="simple">677789AD-9B72-591F-9E4A-181CD4339099</object-id><label>Figure 14.</label><caption><p><italic><tp:taxon-name><tp:taxon-name-part taxon-name-part-type="genus" reg="Lathrobium">Lathrobium</tp:taxon-name-part><tp:taxon-name-part taxon-name-part-type="species" reg="hardeni">hardeni</tp:taxon-name-part></tp:taxon-name></italic><bold>A</bold> habitus <bold>B</bold> female terminalia <bold>C</bold> female sternite VIII <bold>D</bold> male sternite VIII <bold>E</bold> aedeagus in ventral view <bold>F</bold> aedeagus in lateral view. Scale bars: 1 mm.</p></caption><graphic xmlns:xlink="http://www.w3.org/1999/xlink" xlink:href="zookeys-1198-193_article-118355__-g014.jpg" position="float" orientation="portrait" xlink:type="simple" id="oo_1033570.jpg"><uri content-type="original_file" xlink:type="simple">https://binary.pensoft.net/fig/1033570</uri></graphic></fig><p>♂: Posterior margin of sternite VIII with broad but shallow emargination and three transverse combs of thick black setae to either side of midline (Fig. <xref ref-type="fig" rid="F14">14D</xref>). Aedeagus 1.2 mm long; ventral process long, curved ventrally, narrowing to a rounded point with small apical tooth (Fig. <xref ref-type="fig" rid="F14">14E, F</xref>); dorsal plate long and broad, distal end narrowing to an abrupt point curved away from ventral process with small apical tooth; internal sac with four more-or-less symmetrical spines.</p><p>♀: Sternite VIII oblong, apex notched, with micropubescence (Fig. <xref ref-type="fig" rid="F14">14C</xref>); paraprocts undivided anteriorly, apices shorter than basal portion; proctiger conical; sternum IX with valvifers and coxites fused, finely setose (Fig. <xref ref-type="fig" rid="F14">14B</xref>); subgenital plate square, distal end with round projection.</p><p><bold><italic>First instar larva</italic></bold>: Body elongate, 4 mm long; lightly sclerotized (Fig. <xref ref-type="fig" rid="F15">15A</xref>), head more sclerotized; head light brown, legs and body white, translucent.</p><p>Head ovate, tapered posteriad (in dorsal view), dorsoventrally flattened, 1.2× as long as wide, dorsal setae as in Fig. <xref ref-type="fig" rid="F15">15A</xref>; head 3.2× longer than neck; dorsal ecdysial lines bifurcate halfway between neck and nasale margin; stemmata absent; anterior margin of nasale (Fig. <xref ref-type="fig" rid="F15">15B</xref>) with nine blunt teeth pointing anteriorly, one short median tooth with edge emarginated, a pair of paramedian teeth, and three pairs of lateral teeth; innermost lateral teeth are small and indistinct; paramedian and lateral teeth armed with nodular setae, and a pair of nodular setae separate median and paramedian teeth; Apotome of gula just reaching tentorial pits.</p><p>Antennae (Fig. <xref ref-type="fig" rid="F15">15E</xref>) length ratios: 1.0:2.4:2.7:1.6; antennomere I triangular; antennomere II with two pores; antennomere three with three elongate macrosetae, three solenidia, one pore; antennomere IV parallel sided with apical solenidia; sensory appendage 0.8× as long as antennomere IV.</p><p>Mandibles (Fig. <xref ref-type="fig" rid="F15">15C</xref>) long, falciform, serrate along basal 1/3 of inner margin, with a single seta near base on outer ventral edge. Maxilla (Fig. <xref ref-type="fig" rid="F15">15D</xref>) with cardo triangular; stipes elongate, 1.3× longer than cardo; mala digitiform, tapering toward apex, 0.9× as long as palpomere I, with apical sensory appendages and two pores; palpifer with one seta. Maxillary palpomere length ratios: 1.0:1.1:2.5; palpomere II with two setae; palpomere III with one basal sensory appendage and numerous small apical appendages. Labium with prementum subquadrate, basal portion strongly sclerotized; ligula with elongate membranous apex, 3× as long as wide, densely fimbriate, separated from prementum by a lightly sclerotized transverse strip; palpomere I 1.3× as long as II; palpomere II bearing short sensilla at apex.</p><p>Dorsal sclerites of thorax with ecdysial lines along midline of body; prothorax as long as wide, as long as tergite II and III combined, narrowed anteriorly, with chaetotaxy as in Fig. <xref ref-type="fig" rid="F15">15A</xref>; thoracic tergite II wider than III, but with similar chaetotaxy; abdominal sclerites lightly sclerotized, with two small pleural sclerites per segment on each side; basal segment of urogomphus 3× as long as terminal segment, with seven prominent lateral setae; terminal segment of urogomphus slender, with one short and one long apical setae.</p><p><bold><italic>Second instar larva</italic></bold>: Second instar (Fig. <xref ref-type="fig" rid="F16">16A</xref>) resembles first, except as follows. Body larger, ~ 7 mm long. Head 1.4× as long as wide, dorsal ecdysial lines bifurcate 1/3 distance between nasale margin and neck; median tooth of nasale projecting, trifurcate (Fig. <xref ref-type="fig" rid="F16">16B</xref>). Antenna (Fig. <xref ref-type="fig" rid="F16">16D</xref>) length ratios: 1.0:2.4:2.7:1.6; antennomere IV club shaped. Maxillary palpomere length ratios: 1.0:1.2:2.8 (Fig. <xref ref-type="fig" rid="F16">16C</xref>). Labial palpomere I 1.6× longer than II and distinctly curved; palpomere II bent near apex. Thoracic tergite II narrower than III; urogomphi slender.</p><fig id="F15" position="float" orientation="portrait"><object-id xmlns:xlink="http://www.w3.org/1999/xlink" content-type="doi" xlink:type="simple">10.3897/zookeys.1198.118355.figure15</object-id><object-id xmlns:xlink="http://www.w3.org/1999/xlink" content-type="arpha" xlink:type="simple">58AC5B8B-2964-5D24-A8CF-705F982C9392</object-id><label>Figure 15.</label><caption><p><italic><tp:taxon-name><tp:taxon-name-part taxon-name-part-type="genus" reg="Lathrobium">Lathrobium</tp:taxon-name-part><tp:taxon-name-part taxon-name-part-type="species" reg="hardeni">hardeni</tp:taxon-name-part></tp:taxon-name></italic> first instar larva <bold>A</bold> habitus <bold>B</bold> nasale <bold>C</bold> mandible <bold>D</bold> maxilla <bold>E</bold> antenna. Scale bars: 1 mm (<bold>A)</bold>; 250 μm (<bold>B, C</bold>); 500 μm (<bold>D, E</bold>).</p></caption><graphic xmlns:xlink="http://www.w3.org/1999/xlink" xlink:href="zookeys-1198-193_article-118355__-g015.jpg" position="float" orientation="portrait" xlink:type="simple" id="oo_1033571.jpg"><uri content-type="original_file" xlink:type="simple">https://binary.pensoft.net/fig/1033571</uri></graphic></fig></tp:treatment-sec><tp:treatment-sec sec-type="etymology" id="SECID0E4KBG"><title>Etymology.</title><p>Named in honor of the collector Curt Harden. Curt designed the buried pipe trap that has been instrumental in collecting microphthalmous <italic><tp:taxon-name><tp:taxon-name-part taxon-name-part-type="genus" reg="Lathrobium">Lathrobium</tp:taxon-name-part></tp:taxon-name></italic> and was the first to collect several of the species described here.</p></tp:treatment-sec><tp:treatment-sec sec-type="distribution" id="SECID0EKLBG"><title>Distribution and ecology.</title><p><italic><tp:taxon-name><tp:taxon-name-part taxon-name-part-type="genus" reg="Lathrobium">Lathrobium</tp:taxon-name-part><tp:taxon-name-part taxon-name-part-type="species" reg="hardeni">hardeni</tp:taxon-name-part></tp:taxon-name></italic> is known from two locations in the Monongahela National Forest, West Virginia (Fig. <xref ref-type="fig" rid="F13">13</xref>). Specimens have been collected in buried pipe traps and from underneath embedded rocks, which suggest this species is hypogean. Adults collected May–Sep. Larvae collected Aug–Sep in the same trap as adults.</p><fig id="F16" position="float" orientation="portrait"><object-id xmlns:xlink="http://www.w3.org/1999/xlink" content-type="doi" xlink:type="simple">10.3897/zookeys.1198.118355.figure16</object-id><object-id xmlns:xlink="http://www.w3.org/1999/xlink" content-type="arpha" xlink:type="simple">542FE780-BDFF-5628-B510-3D9F52D91761</object-id><label>Figure 16.</label><caption><p><italic><tp:taxon-name><tp:taxon-name-part taxon-name-part-type="genus" reg="Lathrobium">Lathrobium</tp:taxon-name-part><tp:taxon-name-part taxon-name-part-type="species" reg="hardeni">hardeni</tp:taxon-name-part></tp:taxon-name></italic> second instar larva <bold>A</bold> habitus <bold>B</bold> nasale <bold>C</bold> mandible <bold>D</bold> maxilla <bold>E</bold> antenna. Scale bars: 1 mm (<bold>A</bold>); 250 μm (<bold>B</bold>); 500 μm (<bold>C, D, E</bold>).</p></caption><graphic xmlns:xlink="http://www.w3.org/1999/xlink" xlink:href="zookeys-1198-193_article-118355__-g016.jpg" position="float" orientation="portrait" xlink:type="simple" id="oo_1033572.jpg"><uri content-type="original_file" xlink:type="simple">https://binary.pensoft.net/fig/1033572</uri></graphic></fig></tp:treatment-sec><tp:treatment-sec><!--Section generated to contain objects referenced in tp:taxon-treatment.--><fig id="F13" position="float" orientation="portrait"><object-id xmlns:xlink="http://www.w3.org/1999/xlink" content-type="doi" xlink:type="simple">10.3897/zookeys.1198.118355.figure13</object-id><object-id xmlns:xlink="http://www.w3.org/1999/xlink" content-type="arpha" xlink:type="simple">754C4F17-AA7F-52A2-AA33-BAF386A2D948</object-id><label>Figure 13.</label><caption><p>Distribution of <italic><tp:taxon-name><tp:taxon-name-part taxon-name-part-type="genus" reg="Lathrobium">Lathrobium</tp:taxon-name-part><tp:taxon-name-part taxon-name-part-type="species" reg="absconditum">absconditum</tp:taxon-name-part></tp:taxon-name></italic> (triangle), L. <italic><tp:taxon-name><tp:taxon-name-part taxon-name-part-type="genus" reg="Lathrobium"/><tp:taxon-name-part taxon-name-part-type="species" reg="balsamense">balsamense</tp:taxon-name-part></tp:taxon-name></italic> (square), <italic><tp:taxon-name><tp:taxon-name-part taxon-name-part-type="genus" reg="Lathrobium">L.</tp:taxon-name-part><tp:taxon-name-part taxon-name-part-type="species" reg="hardeni">hardeni</tp:taxon-name-part></tp:taxon-name></italic> (star), <italic><tp:taxon-name><tp:taxon-name-part taxon-name-part-type="genus" reg="Lathrobium">L.</tp:taxon-name-part><tp:taxon-name-part taxon-name-part-type="species" reg="smokiense">smokiense</tp:taxon-name-part></tp:taxon-name></italic> (circle).</p></caption><graphic xmlns:xlink="http://www.w3.org/1999/xlink" xlink:href="zookeys-1198-193_article-118355__-g013.jpg" position="float" orientation="portrait" xlink:type="simple" id="oo_1033569.jpg"><uri content-type="original_file" xlink:type="simple">https://binary.pensoft.net/fig/1033569</uri></graphic></fig></tp:treatment-sec></tp:taxon-treatment>
