# Supplementary material for: ﻿A review of Nearctic Lathrobium (Coleoptera, Staphylinidae), with revision and descriptions of new flightless species from the mountains of the southeastern U.S
Source: Zookeys. 2024 Apr 25;1198:193–277. doi: 10.3897/zookeys.1198.118355 (PMC11066506; doi:10.3897/zookeys.1198.118355)
Supplement: XML Treatment for Lathrobium (Abletobium) lapidum [file zookeys.1198.118355-treatment4.xml]

<!DOCTYPE tp:taxon-treatment
  PUBLIC "-//TaxonX//DTD Taxonomic Treatment Publishing DTD v0 20100105//EN" "tax-treatment-NSO.dtd">
<tp:taxon-treatment xmlns:tp="http://www.plazi.org/taxpub"><tp:treatment-meta><kwd-group><label>Taxon classification</label><kwd>
                <named-content content-type="kingdom">Animalia</named-content>
              </kwd><kwd>
                <named-content content-type="order">Coleoptera</named-content>
              </kwd><kwd>
                <named-content content-type="family">Staphylinidae</named-content>
              </kwd></kwd-group><mixed-citation publication-type="journal"><person-group><name><surname>Haberski</surname><given-names>Adam</given-names></name><name><surname>Caterino</surname><given-names>Michael S.</given-names></name></person-group><article-title>﻿A review of Nearctic <italic><tp:taxon-name><tp:taxon-name-part taxon-name-part-type="genus" reg="Lathrobium">Lathrobium</tp:taxon-name-part></tp:taxon-name></italic> (<tp:taxon-name><tp:taxon-name-part taxon-name-part-type="order">Coleoptera</tp:taxon-name-part></tp:taxon-name>, <tp:taxon-name><tp:taxon-name-part taxon-name-part-type="family">Staphylinidae</tp:taxon-name-part></tp:taxon-name>), with revision and descriptions of new flightless species from the mountains of the southeastern U.S.</article-title><source>Zookeys</source><day>25</day><month>04</month><year>2024</year><volume>1198</volume><fpage>193</fpage><lpage>277</lpage><pub-id pub-id-type="doi">10.3897/zookeys.1198.118355</pub-id></mixed-citation></tp:treatment-meta><tp:nomenclature><label>﻿</label><tp:taxon-name><object-id xmlns:xlink="http://www.w3.org/1999/xlink" content-type="arpha" xlink:type="simple">6E29A850-B119-51C3-BD9A-E02985716EEC</object-id><tp:taxon-name-part taxon-name-part-type="genus" reg="Lathrobium">Lathrobium</tp:taxon-name-part> (<tp:taxon-name-part taxon-name-part-type="subgenus" reg="Abletobium">Abletobium</tp:taxon-name-part>) <tp:taxon-name-part taxon-name-part-type="species" reg="lapidum">lapidum</tp:taxon-name-part><object-id xmlns:xlink="http://www.w3.org/1999/xlink" content-type="zoobank" xlink:type="simple">https://zoobank.org/351364B1-0580-44E7-B8C7-AF4F09A92E52</object-id></tp:taxon-name><tp:taxon-authority>Haberski &amp; Caterino</tp:taxon-authority><tp:taxon-status xmlns:xlink="http://www.w3.org/1999/xlink" xlink:type="simple">sp. nov.</tp:taxon-status></tp:nomenclature><tp:treatment-sec sec-type="type material" id="SECID0ESOBG"><title>Type material.</title><p><bold><italic>Holotype</italic></bold> ♂ (FMNH): “USA: VA: Dickenson Co., <named-content xmlns:xlink="http://www.w3.org/1999/xlink" content-type="dwc:verbatimCoordinates" xlink:type="simple"><named-content content-type="geo-json" specific-use="{&#34;type&#34;:&#34;Point&#34;,&#34;coordinates&#34;:[-82.295600,37.272400]}" id="NCID0EAPBG" xlink:type="simple">37.2724°N, 82.2956°W</named-content></named-content>, Breaks Interstate Park, Camp Branch Trail, VI.09.2022, C. Harden, under large rock in sandy soil nr rock face, mesic stream hollow.” / “Caterino DNA voucher, Ext. MSC-11164”/ “CLEMSON ENT [QR CODE] CUAC000169038”. <bold><italic>Paratypes</italic> (1, <named-content xmlns:xlink="http://www.w3.org/1999/xlink" content-type="dwc:institutional_code" xlink:title="Virginia Museum of Natural History, Martinsville, Virginia" xlink:href="http://grbio.org/institution/virginia-museum-natural-history" xlink:type="simple">VMNH</named-content>)</bold>: “USA: VA: Scott Co., <named-content xmlns:xlink="http://www.w3.org/1999/xlink" content-type="dwc:verbatimCoordinates" xlink:type="simple"><named-content content-type="geo-json" specific-use="{&#34;type&#34;:&#34;Point&#34;,&#34;coordinates&#34;:[-82.447700,36.858400]}" id="NCID0ERPBG" xlink:type="simple">36.8584°N, 82.4477°W</named-content></named-content>, Jefferson NF, N of Dungannon, VI.09.2022, C. Harden, On rock face under root/soil mat on base of boulder.” / “Caterino DNA voucher, Ext. MSC-11165” / “CLEMSON ENT [QR CODE] CUAC000169039”.</p><fig id="F17" position="float" orientation="portrait"><object-id xmlns:xlink="http://www.w3.org/1999/xlink" content-type="doi" xlink:type="simple">10.3897/zookeys.1198.118355.figure17</object-id><object-id xmlns:xlink="http://www.w3.org/1999/xlink" content-type="arpha" xlink:type="simple">D12E2D4F-B5CE-5CF0-87BD-439D347476A1</object-id><label>Figure 17.</label><caption><p><italic><tp:taxon-name><tp:taxon-name-part taxon-name-part-type="genus" reg="Lathrobium">Lathrobium</tp:taxon-name-part><tp:taxon-name-part taxon-name-part-type="species" reg="lapidum">lapidum</tp:taxon-name-part></tp:taxon-name></italic><bold>A</bold> habitus <bold>B</bold> female terminalia <bold>C</bold> female sternite VIII <bold>D</bold> male sternite VIII <bold>E</bold> aedeagus in ventral view <bold>F</bold> aedeagus in lateral view. Scale bars: 1 mm.</p></caption><graphic xmlns:xlink="http://www.w3.org/1999/xlink" xlink:href="zookeys-1198-193_article-118355__-g017.jpg" position="float" orientation="portrait" xlink:type="simple" id="oo_1033573.jpg"><uri content-type="original_file" xlink:type="simple">https://binary.pensoft.net/fig/1033573</uri></graphic></fig></tp:treatment-sec><tp:treatment-sec sec-type="diagnosis" id="SECID0E1QBG"><title>Diagnosis.</title><p>This species’ range might overlap with <italic><tp:taxon-name><tp:taxon-name-part taxon-name-part-type="genus" reg="Lathrobium">L.</tp:taxon-name-part><tp:taxon-name-part taxon-name-part-type="species" reg="absconditum">absconditum</tp:taxon-name-part></tp:taxon-name></italic>, <italic><tp:taxon-name><tp:taxon-name-part taxon-name-part-type="genus" reg="Lathrobium">L.</tp:taxon-name-part><tp:taxon-name-part taxon-name-part-type="species" reg="shermani">shermani</tp:taxon-name-part></tp:taxon-name></italic>, and <italic><tp:taxon-name><tp:taxon-name-part taxon-name-part-type="genus" reg="Lathrobium">L.</tp:taxon-name-part><tp:taxon-name-part taxon-name-part-type="species" reg="hardeni">hardeni</tp:taxon-name-part></tp:taxon-name></italic>. Compared to these, it has a more rounded head, square elytral margins, and glabrous bases of the gonocoxites. It can be further distinguished from <italic><tp:taxon-name><tp:taxon-name-part taxon-name-part-type="genus" reg="Lathrobium">L.</tp:taxon-name-part><tp:taxon-name-part taxon-name-part-type="species" reg="absconditum">absconditum</tp:taxon-name-part></tp:taxon-name></italic> by its smaller size and transverse black setae on male sternite VIII. Males of <italic><tp:taxon-name><tp:taxon-name-part taxon-name-part-type="genus" reg="Lathrobium">L.</tp:taxon-name-part><tp:taxon-name-part taxon-name-part-type="species" reg="shermani">shermani</tp:taxon-name-part></tp:taxon-name></italic> are approximately the same size but have a single setal comb on sternite VIII. <italic><tp:taxon-name><tp:taxon-name-part taxon-name-part-type="genus" reg="Lathrobium">Lathrobium</tp:taxon-name-part><tp:taxon-name-part taxon-name-part-type="species" reg="hardeni">hardeni</tp:taxon-name-part></tp:taxon-name></italic> is most similar and distinguishing the two requires comparison of genitalia. Males of <italic><tp:taxon-name><tp:taxon-name-part taxon-name-part-type="genus" reg="Lathrobium">L.</tp:taxon-name-part><tp:taxon-name-part taxon-name-part-type="species" reg="hardeni">hardeni</tp:taxon-name-part></tp:taxon-name></italic> have more-or-less symmetrical spines on the internal sac of the aedeagus, and females have a subgenital plate.</p></tp:treatment-sec><tp:treatment-sec sec-type="description" id="SECID0ENTBG"><title>Description.</title><p>Habitus (Fig. <xref ref-type="fig" rid="F17">17A</xref>). Large species, total body length ~ 8 mm long, <abbrev xmlns:xlink="http://www.w3.org/1999/xlink" xlink:title="forebody length" id="ABBRID0EXTBG" xlink:type="simple">FL</abbrev> 3.5 mm long. Coloration: body and appendages pale reddish.</p><p>Similar to <italic><tp:taxon-name><tp:taxon-name-part taxon-name-part-type="genus" reg="Lathrobium">L.</tp:taxon-name-part><tp:taxon-name-part taxon-name-part-type="species" reg="hardeni">hardeni</tp:taxon-name-part></tp:taxon-name></italic>, except posterior angles of head more strongly rounded. Eyes smaller, reduced to small white membranes occupying 1/9 lateral width of head.</p><p>Pronotum with punctures spaced one diameter apart, no line visible down midline. Posterior margin of elytra quadrate; punctures small and shallow, relatively sparse, irregularly spaced 2× their diameters apart.</p><p>♂: Posterior margin of sternite VIII with a broad, shallow, V-shaped emargination and three transverse combs of irregularly spaced thick black setae either side of midline (Fig. <xref ref-type="fig" rid="F17">17D</xref>). Aedeagus 1.3 mm long; ventral process long, reaching dorsal plate in lateral view, apex curved, asymmetrical (Fig. <xref ref-type="fig" rid="F17">17E, F</xref>); dorsal plate short and oval, distal end with a curved spine; internal sac with four spines, one bulbous and covered with short spikes.</p><p>♀: Sternite VIII oblong, apex notched with micropubescence (Fig. <xref ref-type="fig" rid="F17">17C</xref>); paraprocts undivided anteriorly, apices longer than basal portion; proctiger conical; sternum IX with valvifers and coxites fused, setose in apical 2/3 with a dense patch of thick setae at base (Fig. <xref ref-type="fig" rid="F17">17B</xref>); subgenital plate absent.</p></tp:treatment-sec><tp:treatment-sec sec-type="etymology" id="SECID0E4UBG"><title>Etymology.</title><p>The specific name is from Latin, meaning stone, because both specimens were found on or under rocks.</p></tp:treatment-sec><tp:treatment-sec sec-type="distribution" id="SECID0ECVBG"><title>Distribution and ecology.</title><p><italic><tp:taxon-name><tp:taxon-name-part taxon-name-part-type="genus" reg="Lathrobium">Lathrobium</tp:taxon-name-part><tp:taxon-name-part taxon-name-part-type="species" reg="lapidum">lapidum</tp:taxon-name-part></tp:taxon-name></italic> is known from two specimens collected in Jefferson National Forest, Virginia (Fig. <xref ref-type="fig" rid="F18">18</xref>). One was collected under an embedded rock, and the other beneath a root and soil mat on top of a boulder. Collected in June.</p></tp:treatment-sec><tp:treatment-sec><!--Section generated to contain objects referenced in tp:taxon-treatment.--><fig id="F18" position="float" orientation="portrait"><object-id xmlns:xlink="http://www.w3.org/1999/xlink" content-type="doi" xlink:type="simple">10.3897/zookeys.1198.118355.figure18</object-id><object-id xmlns:xlink="http://www.w3.org/1999/xlink" content-type="arpha" xlink:type="simple">39C53912-B2C4-5C44-8FD9-4EF3125E1BBC</object-id><label>Figure 18.</label><caption><p>Distribution of <italic><tp:taxon-name><tp:taxon-name-part taxon-name-part-type="genus" reg="Lathrobium">Lathrobium</tp:taxon-name-part><tp:taxon-name-part taxon-name-part-type="species" reg="lapidum">lapidum</tp:taxon-name-part></tp:taxon-name></italic> (star), <italic><tp:taxon-name><tp:taxon-name-part taxon-name-part-type="genus" reg="Lathrobium">L.</tp:taxon-name-part><tp:taxon-name-part taxon-name-part-type="species" reg="shermani">shermani</tp:taxon-name-part></tp:taxon-name></italic> (triangle), <italic><tp:taxon-name><tp:taxon-name-part taxon-name-part-type="genus" reg="Lathrobium">L.</tp:taxon-name-part><tp:taxon-name-part taxon-name-part-type="species" reg="solum">solum</tp:taxon-name-part></tp:taxon-name></italic> (square), <italic><tp:taxon-name><tp:taxon-name-part taxon-name-part-type="genus" reg="Lathrobium">L.</tp:taxon-name-part><tp:taxon-name-part taxon-name-part-type="species" reg="thompsonorum">thompsonorum</tp:taxon-name-part></tp:taxon-name></italic> (circle)</p></caption><graphic xmlns:xlink="http://www.w3.org/1999/xlink" xlink:href="zookeys-1198-193_article-118355__-g018.jpg" position="float" orientation="portrait" xlink:type="simple" id="oo_1033574.jpg"><uri content-type="original_file" xlink:type="simple">https://binary.pensoft.net/fig/1033574</uri></graphic></fig></tp:treatment-sec></tp:taxon-treatment>
