# Supplementary material for: ﻿A review of Nearctic Lathrobium (Coleoptera, Staphylinidae), with revision and descriptions of new flightless species from the mountains of the southeastern U.S
Source: Zookeys. 2024 Apr 25;1198:193–277. doi: 10.3897/zookeys.1198.118355 (PMC11066506; doi:10.3897/zookeys.1198.118355)
Supplement: XML Treatment for Lathrobium (Abletobium) smokiense [file zookeys.1198.118355-treatment7.xml]

<!DOCTYPE tp:taxon-treatment
  PUBLIC "-//TaxonX//DTD Taxonomic Treatment Publishing DTD v0 20100105//EN" "tax-treatment-NSO.dtd">
<tp:taxon-treatment xmlns:tp="http://www.plazi.org/taxpub"><tp:treatment-meta><kwd-group><label>Taxon classification</label><kwd>
                <named-content content-type="kingdom">Animalia</named-content>
              </kwd><kwd>
                <named-content content-type="order">Coleoptera</named-content>
              </kwd><kwd>
                <named-content content-type="family">Staphylinidae</named-content>
              </kwd></kwd-group><mixed-citation publication-type="journal"><person-group><name><surname>Haberski</surname><given-names>Adam</given-names></name><name><surname>Caterino</surname><given-names>Michael S.</given-names></name></person-group><article-title>﻿A review of Nearctic <italic><tp:taxon-name><tp:taxon-name-part taxon-name-part-type="genus" reg="Lathrobium">Lathrobium</tp:taxon-name-part></tp:taxon-name></italic> (<tp:taxon-name><tp:taxon-name-part taxon-name-part-type="order">Coleoptera</tp:taxon-name-part></tp:taxon-name>, <tp:taxon-name><tp:taxon-name-part taxon-name-part-type="family">Staphylinidae</tp:taxon-name-part></tp:taxon-name>), with revision and descriptions of new flightless species from the mountains of the southeastern U.S.</article-title><source>Zookeys</source><day>25</day><month>04</month><year>2024</year><volume>1198</volume><fpage>193</fpage><lpage>277</lpage><pub-id pub-id-type="doi">10.3897/zookeys.1198.118355</pub-id></mixed-citation></tp:treatment-meta><tp:nomenclature><label>﻿</label><tp:taxon-name><object-id xmlns:xlink="http://www.w3.org/1999/xlink" content-type="arpha" xlink:type="simple">B9D316E5-E691-5F31-8F9E-421EB03974F7</object-id><tp:taxon-name-part taxon-name-part-type="genus" reg="Lathrobium">Lathrobium</tp:taxon-name-part> (<tp:taxon-name-part taxon-name-part-type="subgenus" reg="Abletobium">Abletobium</tp:taxon-name-part>) <tp:taxon-name-part taxon-name-part-type="species" reg="smokiense">smokiense</tp:taxon-name-part><object-id xmlns:xlink="http://www.w3.org/1999/xlink" content-type="zoobank" xlink:type="simple">https://zoobank.org/63F86704-4FC0-4F62-85C9-94A7201D1F04</object-id></tp:taxon-name><tp:taxon-authority>Haberski &amp; Caterino</tp:taxon-authority><tp:taxon-status xmlns:xlink="http://www.w3.org/1999/xlink" xlink:type="simple">sp. nov.</tp:taxon-status></tp:nomenclature><tp:treatment-sec sec-type="type material" id="SECID0E6JAI"><title>Type material.</title><p><bold><italic>Holotype</italic></bold> ♂ (FMNH): “USA: TN: Sevier Co., <named-content xmlns:xlink="http://www.w3.org/1999/xlink" content-type="dwc:verbatimCoordinates" xlink:type="simple"><named-content content-type="geo-json" specific-use="{&#34;type&#34;:&#34;Point&#34;,&#34;coordinates&#34;:[-83.390400,35.630800]}" id="NCID0ENKAI" xlink:type="simple">35.6308°N, 83.3904°W</named-content></named-content>, Mt. Kephart, V.6.2018, M. Caterino, Sifted Litter.” / Caterino DNA voucher, Extraction MSC-6218., Extraction Date: XXX/ “CLEMSON ENT [QR CODE] CUAC000169009”. <bold><italic>Paratypes</italic></bold> (21, FMNH, <named-content xmlns:xlink="http://www.w3.org/1999/xlink" content-type="dwc:institutional_code" xlink:title="Clemson University Arthropod Collection" xlink:href="http://grbio.org/institution/clemson-university-arthropod-collection" xlink:type="simple">CUAC</named-content>, <named-content xmlns:xlink="http://www.w3.org/1999/xlink" content-type="dwc:institutional_code" xlink:title="Great Smoky Mountains National Park Collection" xlink:href="http://grbio.org/institution/great-smoky-mountains-national-park" xlink:type="simple">GSNP</named-content>): 2: same data as holotype (CUAC000169008, CUAC000169010); 8: same locality as type, <named-content xmlns:xlink="http://www.w3.org/1999/xlink" content-type="dwc:verbatimCoordinates" xlink:type="simple"><named-content content-type="geo-json" specific-use="{&#34;type&#34;:&#34;Point&#34;,&#34;coordinates&#34;:[-83.389500,35.631100]}" id="NCID0ECLAI" xlink:type="simple">35.6311°N, 83.3895°W</named-content></named-content>, VI.5.2018 (CUAC000079121, CUAC000169007, CUAC000169011); 6: same locality as type, <named-content xmlns:xlink="http://www.w3.org/1999/xlink" content-type="dwc:verbatimCoordinates" xlink:type="simple"><named-content content-type="geo-json" specific-use="{&#34;type&#34;:&#34;Point&#34;,&#34;coordinates&#34;:[-83.389500,35.631100]}" id="NCID0EKLAI" xlink:type="simple">35.6311°N, 83.3895°W</named-content></named-content>, IX.14.2021 (CUAC000156757, CUAC000177157, CUAC000177158, CUAC000177159, CUAC000177160, CUAC000177161); 5: same locality as type, <named-content xmlns:xlink="http://www.w3.org/1999/xlink" content-type="dwc:verbatimCoordinates" xlink:type="simple"><named-content content-type="geo-json" specific-use="{&#34;type&#34;:&#34;Point&#34;,&#34;coordinates&#34;:[-83.390400,35.630800]}" id="NCID0ESLAI" xlink:type="simple">35.6308°N, 83.3904°W</named-content></named-content>, 6190ft, vi.05.2018 (CUAC000177152, CUAC000177153, CUAC000177154, CUAC000177155, CUAC000177156).</p></tp:treatment-sec><tp:treatment-sec sec-type="material" id="SECID0EXLAI"><title>Other material.</title><p>North Carolina: Haywood, Co.: Balsam Mountain Trail, 5167’, Great Smoky Mountains National Park (<named-content xmlns:xlink="http://www.w3.org/1999/xlink" content-type="dwc:verbatimCoordinates" xlink:type="simple"><named-content content-type="geo-json" specific-use="{&#34;type&#34;:&#34;Point&#34;,&#34;coordinates&#34;:[-83.200700,35.642500]}" id="NCID0EAMAI" xlink:type="simple">35.6425, -83.2007</named-content></named-content>), M.S. Caterino, 6 May 2020 (2, <named-content xmlns:xlink="http://www.w3.org/1999/xlink" content-type="dwc:institutional_code" xlink:title="Clemson University Arthropod Collection" xlink:href="http://grbio.org/institution/clemson-university-arthropod-collection" xlink:type="simple">CUAC</named-content>, <named-content xmlns:xlink="http://www.w3.org/1999/xlink" content-type="dwc:institutional_code" xlink:title="Great Smoky Mountains National Park Collection" xlink:href="http://grbio.org/institution/great-smoky-mountains-national-park" xlink:type="simple">GSNP</named-content>); Haywood Co.: Big Cataloochee Mountain, 5725’, Great Smoky Mountains National Park (<named-content xmlns:xlink="http://www.w3.org/1999/xlink" content-type="dwc:verbatimCoordinates" xlink:type="simple"><named-content content-type="geo-json" specific-use="{&#34;type&#34;:&#34;Point&#34;,&#34;coordinates&#34;:[-83.200700,35.642500]}" id="NCID0ESMAI" xlink:type="simple">35.6425, -83.2007</named-content></named-content>), M.S. Caterino, C. Harden, 14 Jul 2020 (3: <named-content xmlns:xlink="http://www.w3.org/1999/xlink" content-type="dwc:institutional_code" xlink:title="Clemson University Arthropod Collection" xlink:href="http://grbio.org/institution/clemson-university-arthropod-collection" xlink:type="simple">CUAC</named-content>, <named-content xmlns:xlink="http://www.w3.org/1999/xlink" content-type="dwc:institutional_code" xlink:title="Great Smoky Mountains National Park Collection" xlink:href="http://grbio.org/institution/great-smoky-mountains-national-park" xlink:type="simple">GSNP</named-content>); Haywood Co.: Big Cataloochee Mountain, 6107’, Great Smoky Mountains National Park (<named-content xmlns:xlink="http://www.w3.org/1999/xlink" content-type="dwc:verbatimCoordinates" xlink:type="simple"><named-content content-type="geo-json" specific-use="{&#34;type&#34;:&#34;Point&#34;,&#34;coordinates&#34;:[-83.176200,35.672700]}" id="NCID0EENAI" xlink:type="simple">35.6727, -83.1762</named-content></named-content>), M.S. Caterino, 5 Nov 2020 (<named-content xmlns:xlink="http://www.w3.org/1999/xlink" content-type="dwc:institutional_code" xlink:title="Clemson University Arthropod Collection" xlink:href="http://grbio.org/institution/clemson-university-arthropod-collection" xlink:type="simple">CUAC</named-content>); Swain Co.: Clingmans Dome, 6364’, Great Smoky Mountains National Park (<named-content xmlns:xlink="http://www.w3.org/1999/xlink" content-type="dwc:verbatimCoordinates" xlink:type="simple"><named-content content-type="geo-json" specific-use="{&#34;type&#34;:&#34;Point&#34;,&#34;coordinates&#34;:[-83.500600,35.561300]}" id="NCID0ERNAI" xlink:type="simple">35.5613, -83.5006</named-content></named-content>), M.S. Caterino, 5 Jun 2018 (<named-content xmlns:xlink="http://www.w3.org/1999/xlink" content-type="dwc:institutional_code" xlink:title="Clemson University Arthropod Collection" xlink:href="http://grbio.org/institution/clemson-university-arthropod-collection" xlink:type="simple">CUAC</named-content>); Swain Co.: Mills Overlook, Great Smoky Mountains National Park (<named-content xmlns:xlink="http://www.w3.org/1999/xlink" content-type="dwc:verbatimCoordinates" xlink:type="simple"><named-content content-type="geo-json" specific-use="{&#34;type&#34;:&#34;Point&#34;,&#34;coordinates&#34;:[-83.438000,35.607900]}" id="NCID0E5NAI" xlink:type="simple">35.6079, -83.4380</named-content></named-content>), C. Harden, 29 Sep 2020 (<named-content xmlns:xlink="http://www.w3.org/1999/xlink" content-type="dwc:institutional_code" xlink:title="Clemson University Arthropod Collection" xlink:href="http://grbio.org/institution/clemson-university-arthropod-collection" xlink:type="simple">CUAC</named-content>); Haywood Co.: Mount Sterling Trail, 5586’, Great Smoky Mountains National Park (<named-content xmlns:xlink="http://www.w3.org/1999/xlink" content-type="dwc:verbatimCoordinates" xlink:type="simple"><named-content content-type="geo-json" specific-use="{&#34;type&#34;:&#34;Point&#34;,&#34;coordinates&#34;:[-83.180500,35.667500]}" id="NCID0ELOAI" xlink:type="simple">35.6675, -83.1805</named-content></named-content>), M.S. Caterino, 14 Jul 2020 (<named-content xmlns:xlink="http://www.w3.org/1999/xlink" content-type="dwc:institutional_code" xlink:title="Clemson University Arthropod Collection" xlink:href="http://grbio.org/institution/clemson-university-arthropod-collection" xlink:type="simple">CUAC</named-content>). Tennessee: Sevier Co.: Newfound Gap Rd., 4575’, Great Smoky Mountains National Park (<named-content xmlns:xlink="http://www.w3.org/1999/xlink" content-type="dwc:verbatimCoordinates" xlink:type="simple"><named-content content-type="geo-json" specific-use="{&#34;type&#34;:&#34;Point&#34;,&#34;coordinates&#34;:[-83.416300,35.623700]}" id="NCID0EYOAI" xlink:type="simple">35.6237, -83.4163</named-content></named-content>), M.S. Caterino, F. Etzler, 12 Mar 2020 (2, <named-content xmlns:xlink="http://www.w3.org/1999/xlink" content-type="dwc:institutional_code" xlink:title="Clemson University Arthropod Collection" xlink:href="http://grbio.org/institution/clemson-university-arthropod-collection" xlink:type="simple">CUAC</named-content>); Sevier Co.: Mount LeConte, 6467’, Great Smoky Mountains National Park (<named-content xmlns:xlink="http://www.w3.org/1999/xlink" content-type="dwc:verbatimCoordinates" xlink:type="simple"><named-content content-type="geo-json" specific-use="{&#34;type&#34;:&#34;Point&#34;,&#34;coordinates&#34;:[-83.437800,35.652900]}" id="NCID0EFPAI" xlink:type="simple">35.6529, -83.4378</named-content></named-content>), M.S. Caterino, 25 Jun 2019 (<named-content xmlns:xlink="http://www.w3.org/1999/xlink" content-type="dwc:institutional_code" xlink:title="Clemson University Arthropod Collection" xlink:href="http://grbio.org/institution/clemson-university-arthropod-collection" xlink:type="simple">CUAC</named-content>); Sevier Co.: Mount LeConte, 6571’, Great Smoky Mountains National Park (<named-content xmlns:xlink="http://www.w3.org/1999/xlink" content-type="dwc:verbatimCoordinates" xlink:type="simple"><named-content content-type="geo-json" specific-use="{&#34;type&#34;:&#34;Point&#34;,&#34;coordinates&#34;:[-83.436300,35.654200]}" id="NCID0ESPAI" xlink:type="simple">35.6542, -83.4363</named-content></named-content>), M.S. Caterino, 25 Jun 2019 (2, <named-content xmlns:xlink="http://www.w3.org/1999/xlink" content-type="dwc:institutional_code" xlink:title="Clemson University Arthropod Collection" xlink:href="http://grbio.org/institution/clemson-university-arthropod-collection" xlink:type="simple">CUAC</named-content>); Sevier Co.: Indian Gap, 5500’, Great Smoky Mountains National Park, H. &amp; A. Howden, 26 Apr 1956 (<named-content xmlns:xlink="http://www.w3.org/1999/xlink" content-type="dwc:institutional_code" xlink:title="Canadian National Collection" xlink:href="http://grbio.org/institution/canadian-national-collection-insects-arachnids-and-nematodes" xlink:type="simple">CNC</named-content>).</p></tp:treatment-sec><tp:treatment-sec sec-type="diagnosis" id="SECID0EBQAI"><title>Diagnosis.</title><p>This species can be distinguished from its close relative, <italic><tp:taxon-name><tp:taxon-name-part taxon-name-part-type="genus" reg="Lathrobium">L.</tp:taxon-name-part><tp:taxon-name-part taxon-name-part-type="species" reg="balsamense">balsamense</tp:taxon-name-part></tp:taxon-name></italic>, only by their aedeagi. In <italic><tp:taxon-name><tp:taxon-name-part taxon-name-part-type="genus" reg="Lathrobium">L.</tp:taxon-name-part><tp:taxon-name-part taxon-name-part-type="species" reg="smokiense">smokiense</tp:taxon-name-part></tp:taxon-name></italic>, the entire aedeagus is well sclerotized, whereas those of <italic><tp:taxon-name><tp:taxon-name-part taxon-name-part-type="genus" reg="Lathrobium">L.</tp:taxon-name-part><tp:taxon-name-part taxon-name-part-type="species" reg="balsamense">balsamense</tp:taxon-name-part></tp:taxon-name></italic> are more typical for the genus with distinct ventral processes (Fig. <xref ref-type="fig" rid="F9">9E, F</xref> vs Fig. <xref ref-type="fig" rid="F10">10D, E</xref>). Females can only be identified by geography, association with males, or DNA.</p><p><italic><tp:taxon-name><tp:taxon-name-part taxon-name-part-type="genus" reg="Lathrobium">Lathrobium</tp:taxon-name-part><tp:taxon-name-part taxon-name-part-type="species" reg="smokiense">smokiense</tp:taxon-name-part></tp:taxon-name></italic> can be distinguished from <italic><tp:taxon-name><tp:taxon-name-part taxon-name-part-type="genus" reg="Lathrobium">L.</tp:taxon-name-part><tp:taxon-name-part taxon-name-part-type="species" reg="shermani">shermani</tp:taxon-name-part></tp:taxon-name></italic> by the same characters given for <italic><tp:taxon-name><tp:taxon-name-part taxon-name-part-type="genus" reg="Lathrobium">L.</tp:taxon-name-part><tp:taxon-name-part taxon-name-part-type="species" reg="balsamense">balsamense</tp:taxon-name-part></tp:taxon-name></italic>.</p></tp:treatment-sec><tp:treatment-sec sec-type="description" id="SECID0ETSAI"><title>Description.</title><p>External morphology is identical to <italic><tp:taxon-name><tp:taxon-name-part taxon-name-part-type="genus" reg="Lathrobium">L.</tp:taxon-name-part><tp:taxon-name-part taxon-name-part-type="species" reg="balsamense">balsamense</tp:taxon-name-part></tp:taxon-name></italic> but differs in the aedeagus. Aedeagus (Fig. <xref ref-type="fig" rid="F9">9E, F</xref>) with median lobe entirely sclerotized, sides meeting at a seam on dorsal side to produce a tube; dorsal plate small and distal; internal sac without spines.</p></tp:treatment-sec><tp:treatment-sec sec-type="etymology" id="SECID0EITAI"><title>Etymology.</title><p>The specific name refers to the Great Smoky Mountains where the species was first collected and is most abundant.</p></tp:treatment-sec><tp:treatment-sec sec-type="distribution" id="SECID0ENTAI"><title>Distribution and ecology.</title><p><italic><tp:taxon-name><tp:taxon-name-part taxon-name-part-type="genus" reg="Lathrobium">Lathrobium</tp:taxon-name-part><tp:taxon-name-part taxon-name-part-type="species" reg="smokiense">smokiense</tp:taxon-name-part></tp:taxon-name></italic> inhabits spruce-fir forests above 1500 m in the Great Smoky Mountains (Fig. <xref ref-type="fig" rid="F13">13</xref>). It is not found north of the French Broad River basin (Asheville depression), where its microhabitat is inhabited by <italic><tp:taxon-name><tp:taxon-name-part taxon-name-part-type="genus" reg="Lathrobium">L.</tp:taxon-name-part><tp:taxon-name-part taxon-name-part-type="species" reg="lividum">lividum</tp:taxon-name-part></tp:taxon-name></italic> and <italic><tp:taxon-name><tp:taxon-name-part taxon-name-part-type="genus" reg="Lathrobium">L.</tp:taxon-name-part><tp:taxon-name-part taxon-name-part-type="species" reg="islae">islae</tp:taxon-name-part></tp:taxon-name></italic>. It can be collected from leaf litter but is most often beneath bryophyte mats on boulders. One specimen was collected from wildcat dung. Collected May–Sep.</p></tp:treatment-sec><tp:treatment-sec><!--Section generated to contain objects referenced in tp:taxon-treatment.--><fig id="F9" position="float" orientation="portrait"><object-id xmlns:xlink="http://www.w3.org/1999/xlink" content-type="doi" xlink:type="simple">10.3897/zookeys.1198.118355.figure9</object-id><object-id xmlns:xlink="http://www.w3.org/1999/xlink" content-type="arpha" xlink:type="simple">0D284879-10C6-53BE-B645-D62F4F0940A7</object-id><label>Figure 9.</label><caption><p><italic><tp:taxon-name><tp:taxon-name-part taxon-name-part-type="genus" reg="Lathrobium">Lathrobium</tp:taxon-name-part><tp:taxon-name-part taxon-name-part-type="species" reg="smokiense">smokiense</tp:taxon-name-part></tp:taxon-name></italic><bold>A</bold> habitus <bold>B</bold> female terminalia <bold>C</bold> female sternite VIII <bold>D</bold> male sternite VIII <bold>E</bold> aedeagus in ventral view <bold>F</bold> aedeagus in lateral view. Scale bars: 1 mm.</p></caption><graphic xmlns:xlink="http://www.w3.org/1999/xlink" xlink:href="zookeys-1198-193_article-118355__-g009.jpg" position="float" orientation="portrait" xlink:type="simple" id="oo_1033565.jpg"><uri content-type="original_file" xlink:type="simple">https://binary.pensoft.net/fig/1033565</uri></graphic></fig><fig id="F10" position="float" orientation="portrait"><object-id xmlns:xlink="http://www.w3.org/1999/xlink" content-type="doi" xlink:type="simple">10.3897/zookeys.1198.118355.figure10</object-id><object-id xmlns:xlink="http://www.w3.org/1999/xlink" content-type="arpha" xlink:type="simple">E01001C0-0669-5BB4-B84E-7E979EDF4F59</object-id><label>Figure 10.</label><caption><p><italic><tp:taxon-name><tp:taxon-name-part taxon-name-part-type="genus" reg="Lathrobium">Lathrobium</tp:taxon-name-part><tp:taxon-name-part taxon-name-part-type="species" reg="balsamense">balsamense</tp:taxon-name-part></tp:taxon-name></italic><bold>A</bold> female terminalia <bold>B</bold> female sternite VIII <bold>C</bold> male sternite VIII <bold>D</bold> aedeagus in ventral view <bold>E</bold> aedeagus in lateral view. Scale bars: 1 mm.</p></caption><graphic xmlns:xlink="http://www.w3.org/1999/xlink" xlink:href="zookeys-1198-193_article-118355__-g010.jpg" position="float" orientation="portrait" xlink:type="simple" id="oo_1033566.jpg"><uri content-type="original_file" xlink:type="simple">https://binary.pensoft.net/fig/1033566</uri></graphic></fig><fig id="F13" position="float" orientation="portrait"><object-id xmlns:xlink="http://www.w3.org/1999/xlink" content-type="doi" xlink:type="simple">10.3897/zookeys.1198.118355.figure13</object-id><object-id xmlns:xlink="http://www.w3.org/1999/xlink" content-type="arpha" xlink:type="simple">754C4F17-AA7F-52A2-AA33-BAF386A2D948</object-id><label>Figure 13.</label><caption><p>Distribution of <italic><tp:taxon-name><tp:taxon-name-part taxon-name-part-type="genus" reg="Lathrobium">Lathrobium</tp:taxon-name-part><tp:taxon-name-part taxon-name-part-type="species" reg="absconditum">absconditum</tp:taxon-name-part></tp:taxon-name></italic> (triangle), L. <italic><tp:taxon-name><tp:taxon-name-part taxon-name-part-type="genus" reg="Lathrobium"/><tp:taxon-name-part taxon-name-part-type="species" reg="balsamense">balsamense</tp:taxon-name-part></tp:taxon-name></italic> (square), <italic><tp:taxon-name><tp:taxon-name-part taxon-name-part-type="genus" reg="Lathrobium">L.</tp:taxon-name-part><tp:taxon-name-part taxon-name-part-type="species" reg="hardeni">hardeni</tp:taxon-name-part></tp:taxon-name></italic> (star), <italic><tp:taxon-name><tp:taxon-name-part taxon-name-part-type="genus" reg="Lathrobium">L.</tp:taxon-name-part><tp:taxon-name-part taxon-name-part-type="species" reg="smokiense">smokiense</tp:taxon-name-part></tp:taxon-name></italic> (circle).</p></caption><graphic xmlns:xlink="http://www.w3.org/1999/xlink" xlink:href="zookeys-1198-193_article-118355__-g013.jpg" position="float" orientation="portrait" xlink:type="simple" id="oo_1033569.jpg"><uri content-type="original_file" xlink:type="simple">https://binary.pensoft.net/fig/1033569</uri></graphic></fig></tp:treatment-sec></tp:taxon-treatment>
