# Supplementary material for: ﻿A review of Nearctic Lathrobium (Coleoptera, Staphylinidae), with revision and descriptions of new flightless species from the mountains of the southeastern U.S
Source: Zookeys. 2024 Apr 25;1198:193–277. doi: 10.3897/zookeys.1198.118355 (PMC11066506; doi:10.3897/zookeys.1198.118355)
Supplement: XML Treatment for Lathrobium (Abletobium) thompsonorum [file zookeys.1198.118355-treatment9.xml]

<!DOCTYPE tp:taxon-treatment
  PUBLIC "-//TaxonX//DTD Taxonomic Treatment Publishing DTD v0 20100105//EN" "tax-treatment-NSO.dtd">
<tp:taxon-treatment xmlns:tp="http://www.plazi.org/taxpub"><tp:treatment-meta><kwd-group><label>Taxon classification</label><kwd>
                <named-content content-type="kingdom">Animalia</named-content>
              </kwd><kwd>
                <named-content content-type="order">Coleoptera</named-content>
              </kwd><kwd>
                <named-content content-type="family">Staphylinidae</named-content>
              </kwd></kwd-group><mixed-citation publication-type="journal"><person-group><name><surname>Haberski</surname><given-names>Adam</given-names></name><name><surname>Caterino</surname><given-names>Michael S.</given-names></name></person-group><article-title>﻿A review of Nearctic <italic><tp:taxon-name><tp:taxon-name-part taxon-name-part-type="genus" reg="Lathrobium">Lathrobium</tp:taxon-name-part></tp:taxon-name></italic> (<tp:taxon-name><tp:taxon-name-part taxon-name-part-type="order">Coleoptera</tp:taxon-name-part></tp:taxon-name>, <tp:taxon-name><tp:taxon-name-part taxon-name-part-type="family">Staphylinidae</tp:taxon-name-part></tp:taxon-name>), with revision and descriptions of new flightless species from the mountains of the southeastern U.S.</article-title><source>Zookeys</source><day>25</day><month>04</month><year>2024</year><volume>1198</volume><fpage>193</fpage><lpage>277</lpage><pub-id pub-id-type="doi">10.3897/zookeys.1198.118355</pub-id></mixed-citation></tp:treatment-meta><tp:nomenclature><label>﻿</label><tp:taxon-name><object-id xmlns:xlink="http://www.w3.org/1999/xlink" content-type="arpha" xlink:type="simple">151CFB32-897D-598B-A523-A6219748D0F6</object-id><tp:taxon-name-part taxon-name-part-type="genus" reg="Lathrobium">Lathrobium</tp:taxon-name-part> (<tp:taxon-name-part taxon-name-part-type="subgenus" reg="Abletobium">Abletobium</tp:taxon-name-part>) <tp:taxon-name-part taxon-name-part-type="species" reg="thompsonorum">thompsonorum</tp:taxon-name-part><object-id xmlns:xlink="http://www.w3.org/1999/xlink" content-type="zoobank" xlink:type="simple">https://zoobank.org/E7FCB1CA-BEB0-4AD4-AC24-5722F61A29C6</object-id></tp:taxon-name><tp:taxon-authority>Haberski &amp; Caterino</tp:taxon-authority><tp:taxon-status xmlns:xlink="http://www.w3.org/1999/xlink" xlink:type="simple">sp. nov.</tp:taxon-status></tp:nomenclature><tp:treatment-sec sec-type="type material" id="SECID0EW4AI"><title>Type material.</title><p><bold><italic>Holotype</italic></bold> ♂ (FMNH): “USA: KY: Monroe Co., <named-content xmlns:xlink="http://www.w3.org/1999/xlink" content-type="dwc:verbatimCoordinates" xlink:type="simple"><named-content content-type="geo-json" specific-use="{&#34;type&#34;:&#34;Point&#34;,&#34;coordinates&#34;:[-85.625900,36.657900]}" id="NCID0EE5AI" xlink:type="simple">36.6579°N, 85.6259°W</named-content></named-content>, Hestand, Thompson Ln., C.W.Harden, 28.v–3.ix.2022, Buried pipe trap, house-03” / “CLEMSON ENT [QR CODE] CUAC000185201”. <bold><italic>Paratypes</italic> (12, <named-content xmlns:xlink="http://www.w3.org/1999/xlink" content-type="dwc:institutional_code" xlink:title="Clemson University Arthropod Collection" xlink:href="http://grbio.org/institution/clemson-university-arthropod-collection" xlink:type="simple">CUAC</named-content>, CNCI, and FMNH)</bold>: 1: same data as holotype (CUAC000177144); 1: same locality as type, 25.ii–8.v.2021 (CUAC000169037, DNA Extract MSC-7054); 5: same locality as type, 22.xii.2022–19.iv.2023; 5: same locality as type, 19.iv–17.vi.2023.</p></tp:treatment-sec><tp:treatment-sec sec-type="material" id="SECID0ES5AI"><title>Other material.</title><p>Kentucky: same data as holotype, CUAC000187892 (1 larva, <named-content xmlns:xlink="http://www.w3.org/1999/xlink" content-type="dwc:institutional_code" xlink:title="Clemson University Arthropod Collection" xlink:href="http://grbio.org/institution/clemson-university-arthropod-collection" xlink:type="simple">CUAC</named-content>).</p></tp:treatment-sec><tp:treatment-sec sec-type="diagnosis" id="SECID0E45AI"><title>Diagnosis.</title><p><italic><tp:taxon-name><tp:taxon-name-part taxon-name-part-type="genus" reg="Lathrobium">Lathrobium</tp:taxon-name-part><tp:taxon-name-part taxon-name-part-type="species" reg="thompsonorum">thompsonorum</tp:taxon-name-part></tp:taxon-name></italic> is the only microphthalmous <italic><tp:taxon-name><tp:taxon-name-part taxon-name-part-type="genus" reg="Lathrobium">Lathrobium</tp:taxon-name-part></tp:taxon-name></italic> known from west of the Appalachian Plateaus. Males can be distinguished by the unique, twisted ventral process of the aedeagus (Fig. <xref ref-type="fig" rid="F21">22E, F</xref>). Females have valvifers and coxites fully divided, which is unique among microphthalmous species in the Nearctic.</p></tp:treatment-sec><tp:treatment-sec sec-type="description" id="SECID0EZ6AI"><title>Description.</title><p>Habitus (Fig. <xref ref-type="fig" rid="F21">22A</xref>). Mid-size species, total body length ~ 7.5 mm long, <abbrev xmlns:xlink="http://www.w3.org/1999/xlink" xlink:title="forebody length" id="ABBRID0EDABI" xlink:type="simple">FL</abbrev> 3.0 mm long. Coloration: body and appendages pale reddish.</p><p>Similar to <italic><tp:taxon-name><tp:taxon-name-part taxon-name-part-type="genus" reg="Lathrobium">L.</tp:taxon-name-part><tp:taxon-name-part taxon-name-part-type="species" reg="hardeni">hardeni</tp:taxon-name-part></tp:taxon-name></italic>, except posterior angles of head more strongly rounded; gular sutures straight, separated by 1/10 width of head but narrowing slightly posteriorly. Eyes reduced to small white membranes without ommatidia, occupying 1/7 lateral width of head. Antennomeres II–IX obconic and longer than wide, V–VII twice as long as wide; apical antennomere longer, subacute. Pronotum with punctures spaced one diameter apart. Posterior margin of elytra more sinuate.</p><p>♂: Posterior margin of sternite VIII with rounded emargination, wider than deep; armed with two transverse combs of ~ 20, and one comb of 10 thick black setae (Fig. <xref ref-type="fig" rid="F21">22D</xref>). Aedeagus 1.4 mm long; ventral process long, asymmetrical, distal end twisted in lateral view (Fig. <xref ref-type="fig" rid="F21">22E, F</xref>); dorsal plate broad, distal end narrowing to curved point; internal sac with three spines, major spine longer than dorsal plate, 2× length of minor spines.</p><p>♀: Sternite VIII oblong (Fig. <xref ref-type="fig" rid="F21">22C</xref>); paraprocts undivided anteriorly, apices longer than basal portion; proctiger conical; sternum IX with coxites and valvifers fully divided, equal in length (Fig. <xref ref-type="fig" rid="F21">22B</xref>), coxite narrower and setose, valvifer sinuate and glabrous; subgenital plate absent.</p><fig id="F21" position="float" orientation="portrait"><object-id xmlns:xlink="http://www.w3.org/1999/xlink" content-type="doi" xlink:type="simple">10.3897/zookeys.1198.118355.figure22</object-id><object-id xmlns:xlink="http://www.w3.org/1999/xlink" content-type="arpha" xlink:type="simple">A848AAA8-323C-5FC3-A833-13B8FA2E2518</object-id><label>Figure 22.</label><caption><p><italic><tp:taxon-name><tp:taxon-name-part taxon-name-part-type="genus" reg="Lathrobium">Lathrobium</tp:taxon-name-part><tp:taxon-name-part taxon-name-part-type="species" reg="thompsonorum">thompsonorum</tp:taxon-name-part></tp:taxon-name></italic><bold>A</bold> habitus <bold>B</bold> female terminalia <bold>C</bold> female sternite VIII <bold>D</bold> male sternite VIII <bold>E</bold> aedeagus in ventral view <bold>F</bold> aedeagus in lateral view. Scale bars: 1 mm.</p></caption><graphic xmlns:xlink="http://www.w3.org/1999/xlink" xlink:href="zookeys-1198-193_article-118355__-g021.jpg" position="float" orientation="portrait" xlink:type="simple" id="oo_1033577.jpg"><uri content-type="original_file" xlink:type="simple">https://binary.pensoft.net/fig/1033577</uri></graphic></fig><p><bold><italic>First instar larva</italic></bold>: Body elongate, ~ 5 mm long; lightly sclerotized (Fig. <xref ref-type="fig" rid="F22">23A</xref>), head more sclerotized; head light brown, legs and body white, translucent.</p><fig id="F22" position="float" orientation="portrait"><object-id xmlns:xlink="http://www.w3.org/1999/xlink" content-type="doi" xlink:type="simple">10.3897/zookeys.1198.118355.figure23</object-id><object-id xmlns:xlink="http://www.w3.org/1999/xlink" content-type="arpha" xlink:type="simple">63B0AF76-79CC-576F-B17A-AD543C7E5B75</object-id><label>Figure 23.</label><caption><p><italic><tp:taxon-name><tp:taxon-name-part taxon-name-part-type="genus" reg="Lathrobium">Lathrobium</tp:taxon-name-part><tp:taxon-name-part taxon-name-part-type="species" reg="thompsonorum">thompsonorum</tp:taxon-name-part></tp:taxon-name></italic> first instar larva <bold>A</bold> habitus <bold>B</bold> nasale <bold>C</bold> mandible <bold>D</bold> maxilla <bold>E</bold> antenna. Scale bars: 1 mm (<bold>A</bold>); 250 μm (<bold>B</bold>); 500 μm (<bold>C, D, E</bold>).</p></caption><graphic xmlns:xlink="http://www.w3.org/1999/xlink" xlink:href="zookeys-1198-193_article-118355__-g022.jpg" position="float" orientation="portrait" xlink:type="simple" id="oo_1033578.jpg"><uri content-type="original_file" xlink:type="simple">https://binary.pensoft.net/fig/1033578</uri></graphic></fig><p>Head ovate, strongly tapered posteriad (in dorsal view), dorsoventrally flattened, 1.3× as long as wide, dorsal setae as in Fig. <xref ref-type="fig" rid="F22">23A</xref>; head 3.6× wider than neck; dorsal ecdysial lines bifurcate 2/5 distance between neck and nasale margin; stemmata absent; anterior margin of nasale (Fig. <xref ref-type="fig" rid="F22">23B</xref>) as in <italic><tp:taxon-name><tp:taxon-name-part taxon-name-part-type="genus" reg="Lathrobium">L.</tp:taxon-name-part><tp:taxon-name-part taxon-name-part-type="species" reg="hardeni">hardeni</tp:taxon-name-part></tp:taxon-name></italic>, but median triangular tooth with edge serrated; Apotome of gula reaching tentoral pits.</p><p>Antennal (Fig. <xref ref-type="fig" rid="F22">23E</xref>) length ratios: 1.0:3.1:3.1:2; antennomere I triangular; antennomere II with two pores; antennomere III with three elongate macrosetae, three solenidia, one pore; antennomere IV club-shaped with apical solenidia; sensory appendage 0.8× as long as antennomere IV.</p><p>Mandibles (Fig. <xref ref-type="fig" rid="F22">23C</xref>) long, falciform, serrate along middle 1/3 of inner margin, with a single seta near base on outer ventral edge. Maxilla (Fig. <xref ref-type="fig" rid="F22">23D</xref>) with cardo triangular; stipes elongate, 1.6× longer than cardo; mala digitiform, tapering toward apex, 1.1× as long as palpomere I, with apical sensory appendages and two pores; palpifer with one seta. Maxilla as in <italic><tp:taxon-name><tp:taxon-name-part taxon-name-part-type="genus" reg="Lathrobium">L.</tp:taxon-name-part><tp:taxon-name-part taxon-name-part-type="species" reg="hardeni">hardeni</tp:taxon-name-part></tp:taxon-name></italic>, but palpomere length ratios: 1.0:1.2:2.5. Labium with prementum quadrate, basal 2/3 strongly sclerotized; ligula with elongate membranous apex, 4× as long as wide, densely fimbriate, separated from prementum by a lightly sclerotized transverse strip; palpomere I 1.4× as long as II; palpomere II bearing short sensilla at apex.</p><p>Dorsal sclerites of thorax with ecdysial lines along midline of body; prothorax narrow, 1.2× as long as wide, narrowed anteriorly, chaetotaxy as in Fig. <xref ref-type="fig" rid="F22">23A</xref>; thoracic tergite II subquadrate; tergite III wider than long; abdominal sclerites lightly sclerotized, with two small pleural sclerites per segment on each side; basal segment of urogomphus 3× as long as terminal segment, with seven prominent lateral setae; terminal segment of urogomphus slender, with one short and one long apical setae.</p></tp:treatment-sec><tp:treatment-sec sec-type="etymology" id="SECID0EVFBI"><title>Etymology.</title><p>Named in honor of the Thompson family, who own the property where this species was discovered and graciously allowed it to be collected.</p></tp:treatment-sec><tp:treatment-sec sec-type="distribution" id="SECID0E1FBI"><title>Distribution and ecology.</title><p><italic><tp:taxon-name><tp:taxon-name-part taxon-name-part-type="genus" reg="Lathrobium">Lathrobium</tp:taxon-name-part><tp:taxon-name-part taxon-name-part-type="species" reg="thompsonorum">thompsonorum</tp:taxon-name-part></tp:taxon-name></italic> is known only from the type locality in Monroe County, Kentucky (Fig. <xref ref-type="fig" rid="F18">18</xref>). All specimens were collected with buried pipe traps, suggesting they are hypogean. Adult and larvae were collected in May, found in the same traps.</p><p>
              <bold>Subgenus <tp:taxon-name><tp:taxon-name-part taxon-name-part-type="genus" reg="Lathrobium"/><tp:taxon-name-part taxon-name-part-type="subgenus" reg="Apteralium">Apteralium</tp:taxon-name-part></tp:taxon-name> Casey, 1905: 70.</bold>
            </p></tp:treatment-sec><tp:treatment-sec><!--Section generated to contain objects referenced in tp:taxon-treatment.--><fig id="F18" position="float" orientation="portrait"><object-id xmlns:xlink="http://www.w3.org/1999/xlink" content-type="doi" xlink:type="simple">10.3897/zookeys.1198.118355.figure18</object-id><object-id xmlns:xlink="http://www.w3.org/1999/xlink" content-type="arpha" xlink:type="simple">39C53912-B2C4-5C44-8FD9-4EF3125E1BBC</object-id><label>Figure 18.</label><caption><p>Distribution of <italic><tp:taxon-name><tp:taxon-name-part taxon-name-part-type="genus" reg="Lathrobium">Lathrobium</tp:taxon-name-part><tp:taxon-name-part taxon-name-part-type="species" reg="lapidum">lapidum</tp:taxon-name-part></tp:taxon-name></italic> (star), <italic><tp:taxon-name><tp:taxon-name-part taxon-name-part-type="genus" reg="Lathrobium">L.</tp:taxon-name-part><tp:taxon-name-part taxon-name-part-type="species" reg="shermani">shermani</tp:taxon-name-part></tp:taxon-name></italic> (triangle), <italic><tp:taxon-name><tp:taxon-name-part taxon-name-part-type="genus" reg="Lathrobium">L.</tp:taxon-name-part><tp:taxon-name-part taxon-name-part-type="species" reg="solum">solum</tp:taxon-name-part></tp:taxon-name></italic> (square), <italic><tp:taxon-name><tp:taxon-name-part taxon-name-part-type="genus" reg="Lathrobium">L.</tp:taxon-name-part><tp:taxon-name-part taxon-name-part-type="species" reg="thompsonorum">thompsonorum</tp:taxon-name-part></tp:taxon-name></italic> (circle)</p></caption><graphic xmlns:xlink="http://www.w3.org/1999/xlink" xlink:href="zookeys-1198-193_article-118355__-g018.jpg" position="float" orientation="portrait" xlink:type="simple" id="oo_1033574.jpg"><uri content-type="original_file" xlink:type="simple">https://binary.pensoft.net/fig/1033574</uri></graphic></fig></tp:treatment-sec></tp:taxon-treatment>
