# Supplementary material for: ﻿A review of Nearctic Lathrobium (Coleoptera, Staphylinidae), with revision and descriptions of new flightless species from the mountains of the southeastern U.S
Source: Zookeys. 2024 Apr 25;1198:193–277. doi: 10.3897/zookeys.1198.118355 (PMC11066506; doi:10.3897/zookeys.1198.118355)
Supplement: XML Treatment for Lathrobium (Apteralium) carolinae [file zookeys.1198.118355-treatment12.xml]

<!DOCTYPE tp:taxon-treatment
  PUBLIC "-//TaxonX//DTD Taxonomic Treatment Publishing DTD v0 20100105//EN" "tax-treatment-NSO.dtd">
<tp:taxon-treatment xmlns:tp="http://www.plazi.org/taxpub"><tp:treatment-meta><kwd-group><label>Taxon classification</label><kwd>
                <named-content content-type="kingdom">Animalia</named-content>
              </kwd><kwd>
                <named-content content-type="order">Coleoptera</named-content>
              </kwd><kwd>
                <named-content content-type="family">Staphylinidae</named-content>
              </kwd></kwd-group><mixed-citation publication-type="journal"><person-group><name><surname>Haberski</surname><given-names>Adam</given-names></name><name><surname>Caterino</surname><given-names>Michael S.</given-names></name></person-group><article-title>﻿A review of Nearctic <italic><tp:taxon-name><tp:taxon-name-part taxon-name-part-type="genus" reg="Lathrobium">Lathrobium</tp:taxon-name-part></tp:taxon-name></italic> (<tp:taxon-name><tp:taxon-name-part taxon-name-part-type="order">Coleoptera</tp:taxon-name-part></tp:taxon-name>, <tp:taxon-name><tp:taxon-name-part taxon-name-part-type="family">Staphylinidae</tp:taxon-name-part></tp:taxon-name>), with revision and descriptions of new flightless species from the mountains of the southeastern U.S.</article-title><source>Zookeys</source><day>25</day><month>04</month><year>2024</year><volume>1198</volume><fpage>193</fpage><lpage>277</lpage><pub-id pub-id-type="doi">10.3897/zookeys.1198.118355</pub-id></mixed-citation></tp:treatment-meta><tp:nomenclature><label>﻿</label><tp:taxon-name><object-id xmlns:xlink="http://www.w3.org/1999/xlink" content-type="arpha" xlink:type="simple">CE6442B1-B553-5981-AA72-A1C5A150F7DF</object-id><tp:taxon-name-part taxon-name-part-type="genus" reg="Lathrobium">Lathrobium</tp:taxon-name-part> (<tp:taxon-name-part taxon-name-part-type="subgenus" reg="Apteralium">Apteralium</tp:taxon-name-part>) <tp:taxon-name-part taxon-name-part-type="species" reg="carolinae">carolinae</tp:taxon-name-part></tp:taxon-name><tp:taxon-authority>(Casey, 1905)</tp:taxon-authority><tp:nomenclature-citation-list><tp:nomenclature-citation><tp:taxon-name>
                  <tp:taxon-name-part taxon-name-part-type="genus" reg="Apteralium">Apteralium</tp:taxon-name-part>
                  <tp:taxon-name-part taxon-name-part-type="species" reg="carolinae">carolinae</tp:taxon-name-part>
                </tp:taxon-name><comment>Casey, 1905: 78.</comment></tp:nomenclature-citation><tp:nomenclature-citation><tp:taxon-name><tp:taxon-name-part taxon-name-part-type="genus" reg="Lathrobium">Lathrobium</tp:taxon-name-part> (<tp:taxon-name-part taxon-name-part-type="subgenus" reg="Apteralium">Apteralium</tp:taxon-name-part>) <tp:taxon-name-part taxon-name-part-type="species" reg="carolinae">carolinae</tp:taxon-name-part></tp:taxon-name><comment>: <xref ref-type="bibr" rid="B5">Bernhauer and Schubert 1912</xref>: 257.</comment></tp:nomenclature-citation></tp:nomenclature-citation-list></tp:nomenclature><tp:treatment-sec sec-type="type material" id="SECID0ELECI"><title>Type material.</title><p><bold><italic>Lectotype</italic></bold>, <italic><tp:taxon-name><tp:taxon-name-part taxon-name-part-type="genus" reg="Apteralium">Apteralium</tp:taxon-name-part><tp:taxon-name-part taxon-name-part-type="species" reg="carolinae">carolinae</tp:taxon-name-part></tp:taxon-name></italic> Casey, herein designated (<named-content xmlns:xlink="http://www.w3.org/1999/xlink" content-type="dwc:institutional_code" xlink:title="United States National Museum" xlink:href="http://grbio.org/institution/smithsonian-institution-national-museum-natural-history-0" xlink:type="simple">USNM</named-content>): “♂ / Highlands NC, Jun 6 88 / CASEY bequest 1925 / [red] <italic><tp:taxon-name><tp:taxon-name-part taxon-name-part-type="genus" reg="Apteralium"/><tp:taxon-name-part taxon-name-part-type="species" reg="carolinae">carolinae</tp:taxon-name-part></tp:taxon-name></italic> – 2, TYPE <named-content xmlns:xlink="http://www.w3.org/1999/xlink" content-type="dwc:institutional_code" xlink:title="United States National Museum" xlink:href="http://grbio.org/institution/smithsonian-institution-national-museum-natural-history-0" xlink:type="simple">USNM</named-content> 38105 / Lectotype <italic><tp:taxon-name><tp:taxon-name-part taxon-name-part-type="genus" reg="Apteralium">Apteralium</tp:taxon-name-part><tp:taxon-name-part taxon-name-part-type="species" reg="carolinae">carolinae</tp:taxon-name-part></tp:taxon-name></italic> Casey Desg. Haberski &amp; Caterino.”</p></tp:treatment-sec><tp:treatment-sec sec-type="material" id="SECID0EAGCI"><title>Other material.</title><p>USA: Georgia: Rabun Co.: Satoloh, 13 Jun 1957, R. M. Mason (3, <named-content xmlns:xlink="http://www.w3.org/1999/xlink" content-type="dwc:institutional_code" xlink:title="Canadian National Collection" xlink:href="http://grbio.org/institution/canadian-national-collection-insects-arachnids-and-nematodes" xlink:type="simple">CNC</named-content>); Rabun Co.: Rabun Bald, 11 May 2021, M. Caterino (1, <named-content xmlns:xlink="http://www.w3.org/1999/xlink" content-type="dwc:institutional_code" xlink:title="Clemson University Arthropod Collection" xlink:href="http://grbio.org/institution/clemson-university-arthropod-collection" xlink:type="simple">CUAC</named-content>); Dillard Co.: 15 Apr 1948, F. Rapp (1, <named-content xmlns:xlink="http://www.w3.org/1999/xlink" content-type="dwc:institutional_code" xlink:title="Canadian National Collection" xlink:href="http://grbio.org/institution/canadian-national-collection-insects-arachnids-and-nematodes" xlink:type="simple">CNC</named-content>); Union Co.: Brasstown Bald, 02 Jul 2020, M. Caterino (1, <named-content xmlns:xlink="http://www.w3.org/1999/xlink" content-type="dwc:institutional_code" xlink:title="Clemson University Arthropod Collection" xlink:href="http://grbio.org/institution/clemson-university-arthropod-collection" xlink:type="simple">CUAC</named-content>); same locality, 17 Sep 2020 (1, <named-content xmlns:xlink="http://www.w3.org/1999/xlink" content-type="dwc:institutional_code" xlink:title="Clemson University Arthropod Collection" xlink:href="http://grbio.org/institution/clemson-university-arthropod-collection" xlink:type="simple">CUAC</named-content>); Union Co.: Little Bald Mountain, 02 July 2020, M. Caterino (2, <named-content xmlns:xlink="http://www.w3.org/1999/xlink" content-type="dwc:institutional_code" xlink:title="Clemson University Arthropod Collection" xlink:href="http://grbio.org/institution/clemson-university-arthropod-collection" xlink:type="simple">CUAC</named-content>). North Carolina: same data as holotype (1, <named-content xmlns:xlink="http://www.w3.org/1999/xlink" content-type="dwc:institutional_code" xlink:title="United States National Museum" xlink:href="http://grbio.org/institution/smithsonian-institution-national-museum-natural-history-0" xlink:type="simple">USNM</named-content>); Macon Co.: Hwy 64 near Dry Falls NW Highlands, 16 May 1986, A. Smetana (1, <named-content xmlns:xlink="http://www.w3.org/1999/xlink" content-type="dwc:institutional_code" xlink:title="Canadian National Collection" xlink:href="http://grbio.org/institution/canadian-national-collection-insects-arachnids-and-nematodes" xlink:type="simple">CNC</named-content>): Macon Co.: near Cliffside Lake Campground NW highlands 16 May 1986, A. Smetana (3, <named-content xmlns:xlink="http://www.w3.org/1999/xlink" content-type="dwc:institutional_code" xlink:title="Canadian National Collection" xlink:href="http://grbio.org/institution/canadian-national-collection-insects-arachnids-and-nematodes" xlink:type="simple">CNC</named-content>); Macon Co.: Van Hook Glade, 4 mi W Highlands, 30 Aug 1967, J. M. &amp; B. A. Campbell (1, <named-content xmlns:xlink="http://www.w3.org/1999/xlink" content-type="dwc:institutional_code" xlink:title="Canadian National Collection" xlink:href="http://grbio.org/institution/canadian-national-collection-insects-arachnids-and-nematodes" xlink:type="simple">CNC</named-content>); Macon Co.: Copper Ridge Bald, 09 Jul 2019, M. Caterino (2, <named-content xmlns:xlink="http://www.w3.org/1999/xlink" content-type="dwc:institutional_code" xlink:title="Clemson University Arthropod Collection" xlink:href="http://grbio.org/institution/clemson-university-arthropod-collection" xlink:type="simple">CUAC</named-content>); Macon Co.: Forest Service Rd 77, 10 Jul 2020, A. Deczynski (1, <named-content xmlns:xlink="http://www.w3.org/1999/xlink" content-type="dwc:institutional_code" xlink:title="Clemson University Arthropod Collection" xlink:href="http://grbio.org/institution/clemson-university-arthropod-collection" xlink:type="simple">CUAC</named-content>); Macon Co.: Hickory Branch Trail, 26 Jul 2015, M. Caterino, S. Langton-Myers, hardwood litter (5, <named-content xmlns:xlink="http://www.w3.org/1999/xlink" content-type="dwc:institutional_code" xlink:title="Clemson University Arthropod Collection" xlink:href="http://grbio.org/institution/clemson-university-arthropod-collection" xlink:type="simple">CUAC</named-content>); Macon Co.: Hickory Gap, 16 Jul 2015, M. Caterino, S. Langton-Myers (1, <named-content xmlns:xlink="http://www.w3.org/1999/xlink" content-type="dwc:institutional_code" xlink:title="Clemson University Arthropod Collection" xlink:href="http://grbio.org/institution/clemson-university-arthropod-collection" xlink:type="simple">CUAC</named-content>); Macon Co.: Jones Gap, 16 July 2015, M. Caterino, S. Langton-Myers, litter around bracket fungus (8, <named-content xmlns:xlink="http://www.w3.org/1999/xlink" content-type="dwc:institutional_code" xlink:title="Clemson University Arthropod Collection" xlink:href="http://grbio.org/institution/clemson-university-arthropod-collection" xlink:type="simple">CUAC</named-content>); same data, except 22 July 2015, hardwood litter against logs (4, <named-content xmlns:xlink="http://www.w3.org/1999/xlink" content-type="dwc:institutional_code" xlink:title="Clemson University Arthropod Collection" xlink:href="http://grbio.org/institution/clemson-university-arthropod-collection" xlink:type="simple">CUAC</named-content>); Macon Co.: Wayah Bald Rd, 18 Apr 2020, C. Harden, under rock by seep (1, <named-content xmlns:xlink="http://www.w3.org/1999/xlink" content-type="dwc:institutional_code" xlink:title="Clemson University Arthropod Collection" xlink:href="http://grbio.org/institution/clemson-university-arthropod-collection" xlink:type="simple">CUAC</named-content>); Clay Co.: Chunky Gal Trail, 01 Sep 2020, M. Caterino, S. Langton-Myers (1, <named-content xmlns:xlink="http://www.w3.org/1999/xlink" content-type="dwc:institutional_code" xlink:title="Clemson University Arthropod Collection" xlink:href="http://grbio.org/institution/clemson-university-arthropod-collection" xlink:type="simple">CUAC</named-content>); Clay Co.: Riley Knob, 11 May 2020, M. Caterino (1, <named-content xmlns:xlink="http://www.w3.org/1999/xlink" content-type="dwc:institutional_code" xlink:title="Clemson University Arthropod Collection" xlink:href="http://grbio.org/institution/clemson-university-arthropod-collection" xlink:type="simple">CUAC</named-content>); Clay Co.: Shooting Creek Bald, 11 May 2020, M. Caterino (1, <named-content xmlns:xlink="http://www.w3.org/1999/xlink" content-type="dwc:institutional_code" xlink:title="Clemson University Arthropod Collection" xlink:href="http://grbio.org/institution/clemson-university-arthropod-collection" xlink:type="simple">CUAC</named-content>); Caly Co.: Tusquitee Bald, 06 Jul 2021, M. Caterino (1, <named-content xmlns:xlink="http://www.w3.org/1999/xlink" content-type="dwc:institutional_code" xlink:title="Clemson University Arthropod Collection" xlink:href="http://grbio.org/institution/clemson-university-arthropod-collection" xlink:type="simple">CUAC</named-content>); Cherokee Co.: London Bald Trail, 26 Jul 2015, M. Caterino, S. Langton-Myers, hardwood litter (4, <named-content xmlns:xlink="http://www.w3.org/1999/xlink" content-type="dwc:institutional_code" xlink:title="Clemson University Arthropod Collection" xlink:href="http://grbio.org/institution/clemson-university-arthropod-collection" xlink:type="simple">CUAC</named-content>); Graham Co.: Cherohala Skyway, 27 Sep 2020, C. Harden (1, <named-content xmlns:xlink="http://www.w3.org/1999/xlink" content-type="dwc:institutional_code" xlink:title="Clemson University Arthropod Collection" xlink:href="http://grbio.org/institution/clemson-university-arthropod-collection" xlink:type="simple">CUAC</named-content>); Graham Co.: Huckleberry Knob, 04 May 2020, M. Caterino (1, <named-content xmlns:xlink="http://www.w3.org/1999/xlink" content-type="dwc:institutional_code" xlink:title="Clemson University Arthropod Collection" xlink:href="http://grbio.org/institution/clemson-university-arthropod-collection" xlink:type="simple">CUAC</named-content>); same data, except 13 Oct 2020 (2, <named-content xmlns:xlink="http://www.w3.org/1999/xlink" content-type="dwc:institutional_code" xlink:title="Clemson University Arthropod Collection" xlink:href="http://grbio.org/institution/clemson-university-arthropod-collection" xlink:type="simple">CUAC</named-content>); Joyce Kilmer Memorial Forest, 24 Jun 2015, M. Caterino, S. Langton-Myers (8, <named-content xmlns:xlink="http://www.w3.org/1999/xlink" content-type="dwc:institutional_code" xlink:title="Clemson University Arthropod Collection" xlink:href="http://grbio.org/institution/clemson-university-arthropod-collection" xlink:type="simple">CUAC</named-content>); same data, except 20 Jul 2015 (7, <named-content xmlns:xlink="http://www.w3.org/1999/xlink" content-type="dwc:institutional_code" xlink:title="Clemson University Arthropod Collection" xlink:href="http://grbio.org/institution/clemson-university-arthropod-collection" xlink:type="simple">CUAC</named-content>); Graham Co.: Teyahalee Bald, 09 Jul 2019, M. Caterino (1, <named-content xmlns:xlink="http://www.w3.org/1999/xlink" content-type="dwc:institutional_code" xlink:title="Clemson University Arthropod Collection" xlink:href="http://grbio.org/institution/clemson-university-arthropod-collection" xlink:type="simple">CUAC</named-content>); Haywood Co.: Balsam Mountain Trail, 05 Sep 2020, M. Caterino (1, <named-content xmlns:xlink="http://www.w3.org/1999/xlink" content-type="dwc:institutional_code" xlink:title="Clemson University Arthropod Collection" xlink:href="http://grbio.org/institution/clemson-university-arthropod-collection" xlink:type="simple">CUAC</named-content>); Haywood Co.: Pisgah National Forest, 14 July 2020, A. Deczynski (1, <named-content xmlns:xlink="http://www.w3.org/1999/xlink" content-type="dwc:institutional_code" xlink:title="Clemson University Arthropod Collection" xlink:href="http://grbio.org/institution/clemson-university-arthropod-collection" xlink:type="simple">CUAC</named-content>); Swain Co.: Miller Cove Trail, 20 July 2015, M. Caterino, S. Langton-Myers (1, <named-content xmlns:xlink="http://www.w3.org/1999/xlink" content-type="dwc:institutional_code" xlink:title="Clemson University Arthropod Collection" xlink:href="http://grbio.org/institution/clemson-university-arthropod-collection" xlink:type="simple">CUAC</named-content>); Swain Co.: Smokemont Campground, 10 km N Cherokee, 09 Jun 1982, A. Davies (9, <named-content xmlns:xlink="http://www.w3.org/1999/xlink" content-type="dwc:institutional_code" xlink:title="Canadian National Collection" xlink:href="http://grbio.org/institution/canadian-national-collection-insects-arachnids-and-nematodes" xlink:type="simple">CNC</named-content>); Swain Co.: Lakeshore Trail, Great Smoky Mountains National Park, 18 July 2003, A. Tishechkin (2, <named-content xmlns:xlink="http://www.w3.org/1999/xlink" content-type="dwc:institutional_code" xlink:title="Louisiana State Arthropod Museum" xlink:href="http://grbio.org/institution/louisiana-state-arthropod-museum" xlink:type="simple">LSAM</named-content>); Transylvania Co.: Twentymile Trail near Twentymile Creek, 19 Oct 2007, I. M. Sokolov, litter on rock explosion (1, <named-content xmlns:xlink="http://www.w3.org/1999/xlink" content-type="dwc:institutional_code" xlink:title="Louisiana State Arthropod Museum" xlink:href="http://grbio.org/institution/louisiana-state-arthropod-museum" xlink:type="simple">LSAM</named-content>). Tennessee: Blount Co.: Cades Cove, Great Smoky Mountains National Park, Jun 1954, H. Howden (1, <named-content xmlns:xlink="http://www.w3.org/1999/xlink" content-type="dwc:institutional_code" xlink:title="Canadian National Collection" xlink:href="http://grbio.org/institution/canadian-national-collection-insects-arachnids-and-nematodes" xlink:type="simple">CNC</named-content>); Blount Co.: Greenbrier Cove, Great Smoky Mountains National Park, 27 Jun 2001, C. Carlton, A. Tishechkin, V. Moseley (1, <named-content xmlns:xlink="http://www.w3.org/1999/xlink" content-type="dwc:institutional_code" xlink:title="Louisiana State Arthropod Museum" xlink:href="http://grbio.org/institution/louisiana-state-arthropod-museum" xlink:type="simple">LSAM</named-content>); Monroe Co.: Indian Boundary Camp, 28 May 2020, C. Harden (1, <named-content xmlns:xlink="http://www.w3.org/1999/xlink" content-type="dwc:institutional_code" xlink:title="Clemson University Arthropod Collection" xlink:href="http://grbio.org/institution/clemson-university-arthropod-collection" xlink:type="simple">CUAC</named-content>).</p></tp:treatment-sec><tp:treatment-sec sec-type="diagnosis" id="SECID0E6LCI"><title>Diagnosis.</title><p>This species can be distinguished from <italic><tp:taxon-name><tp:taxon-name-part taxon-name-part-type="genus" reg="Lathrobium">L.</tp:taxon-name-part><tp:taxon-name-part taxon-name-part-type="species" reg="camplyacra">camplyacra</tp:taxon-name-part></tp:taxon-name></italic> only by the genitalia. Aedeagi are similar but the ventral processes of <italic><tp:taxon-name><tp:taxon-name-part taxon-name-part-type="genus" reg="Lathrobium">L.</tp:taxon-name-part><tp:taxon-name-part taxon-name-part-type="species" reg="carolinae">carolinae</tp:taxon-name-part></tp:taxon-name></italic> are straight, not bent as those of <italic><tp:taxon-name><tp:taxon-name-part taxon-name-part-type="genus" reg="Lathrobium">L.</tp:taxon-name-part><tp:taxon-name-part taxon-name-part-type="species" reg="camplyacra">camplyacra</tp:taxon-name-part></tp:taxon-name></italic>. The terminalia of female <italic><tp:taxon-name><tp:taxon-name-part taxon-name-part-type="genus" reg="Lathrobium">L.</tp:taxon-name-part><tp:taxon-name-part taxon-name-part-type="species" reg="carolinae">carolinae</tp:taxon-name-part></tp:taxon-name></italic> lack subgenital plates and are shorter and wider than those of <italic><tp:taxon-name><tp:taxon-name-part taxon-name-part-type="genus" reg="Lathrobium">L.</tp:taxon-name-part><tp:taxon-name-part taxon-name-part-type="species" reg="camplyacra">camplyacra</tp:taxon-name-part></tp:taxon-name></italic>. No intermediate forms are known.</p><fig id="F25" position="float" orientation="portrait"><object-id xmlns:xlink="http://www.w3.org/1999/xlink" content-type="doi" xlink:type="simple">10.3897/zookeys.1198.118355.figure28</object-id><object-id xmlns:xlink="http://www.w3.org/1999/xlink" content-type="arpha" xlink:type="simple">1000A0A3-E527-5FC2-9C98-812CDA1FBA26</object-id><label>Figure 28.</label><caption><p><italic><tp:taxon-name><tp:taxon-name-part taxon-name-part-type="genus" reg="Lathrobium">Lathrobium</tp:taxon-name-part><tp:taxon-name-part taxon-name-part-type="species" reg="carolinae">carolinae</tp:taxon-name-part></tp:taxon-name></italic> second instar larva <bold>A</bold> habitus <bold>B</bold> head in lateral view <bold>C</bold> nasale <bold>D</bold> mandible <bold>E</bold> maxilla <bold>F</bold> antenna. Scale bars: 1 mm (<bold>A, B</bold>); 100 μm (<bold>C</bold>); 250 μm (<bold>D, E, F</bold>).</p></caption><graphic xmlns:xlink="http://www.w3.org/1999/xlink" xlink:href="zookeys-1198-193_article-118355__-g025.jpg" position="float" orientation="portrait" xlink:type="simple" id="oo_1033581.jpg"><uri content-type="original_file" xlink:type="simple">https://binary.pensoft.net/fig/1033581</uri></graphic></fig><p><italic><tp:taxon-name><tp:taxon-name-part taxon-name-part-type="genus" reg="Lathrobium">Lathrobium</tp:taxon-name-part><tp:taxon-name-part taxon-name-part-type="species" reg="carolinae">carolinae</tp:taxon-name-part></tp:taxon-name></italic> can be distinguished from <italic><tp:taxon-name><tp:taxon-name-part taxon-name-part-type="genus" reg="Lathrobium">L.</tp:taxon-name-part><tp:taxon-name-part taxon-name-part-type="species" reg="brevipenne">brevipenne</tp:taxon-name-part></tp:taxon-name></italic> by the same characters given for <italic><tp:taxon-name><tp:taxon-name-part taxon-name-part-type="genus" reg="Lathrobium">L.</tp:taxon-name-part><tp:taxon-name-part taxon-name-part-type="species" reg="camplyacra">camplyacra</tp:taxon-name-part></tp:taxon-name></italic>.</p></tp:treatment-sec><tp:treatment-sec sec-type="description" id="SECID0EJQCI"><title>Description.</title><p>The original description lacked a description of the genitalia. We present descriptions and illustrations of the male and female genitalia, as well as the first description of the mature larva.</p><p>♂: Aedeagus 1.7 mm long (Fig. <xref ref-type="fig" rid="F4">4D, E</xref>), median lobe well sclerotized; ventral process relatively straight, distal tip not bending beyond median foreman in lateral view; dorsal plate long; internal sac with three patches of rugose flagella, visible as two structures when invaginated.</p><p>♀: Paraprocts undivided anteriorly, apices shorter than basal portion; proctiger conical; sternum IX with coxites and valvifers fully divided, coxites ¾ length of valvifers (Fig. <xref ref-type="fig" rid="F4">4A</xref>); subgenital plate absent.</p><p><bold><italic>Second instar larva</italic></bold>: Larvae were associated with adults by DNA barcoding. Body elongate, ~ 5 mm long; well sclerotized (Fig. <xref ref-type="fig" rid="F25">28A</xref>); head, thoracic, and abdominal tergites brown, appendages light yellow, intersegmental membrane white, translucent.</p><p>Head ovate, widest at stemmata and slightly tapered posteriad (in dorsal view), dorsoventrally flattened, 1.3× as long as wide; dorsal setae as in Fig. <xref ref-type="fig" rid="F25">28A</xref>; head 2.9× as wide as neck; dorsal ecdysial lines bifurcate 3/8 distance between neck and nasale margin; six stemmata present, arranged as in Fig. <xref ref-type="fig" rid="F25">28B</xref>; anterior margin of nasale (Fig. <xref ref-type="fig" rid="F25">28C</xref>) with nine blunt teeth pointing anteriorly, one round median tooth with edge serrated, a pair of paramedian teeth, and three pairs of lateral teeth; innermost lateral teeth are small and indistinct; paramedian and lateral teeth armed with nodular setae, and a pair of nodular setae separate median and paramedian teeth; Apotome of gula reaching tentoral pits.</p><p>Antennae (Fig. <xref ref-type="fig" rid="F25">28F</xref>) length ratios: 1.0:2.7:2.8:1.5; antennomere I triangular; antennomere II with two pores; antennomere III with three elongate macrosetae, three solenidia, one pore, and a curved sensory appendage 2/3 as long as terminal antennomere; antennomere IV club-shaped with apical solenidia; sensory appendage 0.6× as long as antennomere IV.</p><p>Mandibles (Fig. <xref ref-type="fig" rid="F25">28D</xref>) long, falciform, serrate along middle 1/3 of inner margin, with a single seta near base on outer ventral edge. Maxilla (Fig. <xref ref-type="fig" rid="F25">28D</xref>) with cardo triangular; stipes elongate, 1.3× longer than cardo; mala digitiform, tapering toward apex, 0.7× as long as palpomere I, with apical sensory appendages and two pores; palpifer with one seta. Maxillary palpomere length ratios: 1.0:1.2:2.2; palpomere II with two setae; palpomere III with one basal sensory appendage and numerous small apical appendages. Labium with prementum trapezoidal, basal ¾ strongly sclerotized; ligula with elongate membranous apex, 3× as long as wide, densely fimbriate, separated from prementum by a distinctly sclerotized transverse strip; palpomere I 1.8× as long as II; palpomere II bent near apex and bearing short sensilla at apex.</p><p>Dorsal sclerites of thorax with ecdysial lines along midline of body (Fig. <xref ref-type="fig" rid="F25">28A</xref>); prothorax narrow, 1.3× as long as wide, widest posteriorly and narrowing anteriorly, chaetotaxy as in Fig. <xref ref-type="fig" rid="F25">28A</xref>; thoracic tergites II and III subequal in width and length; abdominal sclerites well sclerotized, with two small pleural sclerites per segment on each side; urogomphi broken off of only known specimen.</p></tp:treatment-sec><tp:treatment-sec sec-type="distribution" id="SECID0ENSCI"><title>Distribution and ecology.</title><p><italic><tp:taxon-name><tp:taxon-name-part taxon-name-part-type="genus" reg="Lathrobium">Lathrobium</tp:taxon-name-part><tp:taxon-name-part taxon-name-part-type="species" reg="carolinae">carolinae</tp:taxon-name-part></tp:taxon-name></italic> inhabits mid-elevation (600–1600 m) hardwood forests in the Appalachian Mountains, from Georgia to the French Broad River basin in North Carolina (Fig. <xref ref-type="fig" rid="F25">28</xref>), except in those ranges occupied by <italic><tp:taxon-name><tp:taxon-name-part taxon-name-part-type="genus" reg="Lathrobium">L.</tp:taxon-name-part><tp:taxon-name-part taxon-name-part-type="species" reg="camplyacra">camplyacra</tp:taxon-name-part></tp:taxon-name></italic> as described above. Collected Feb–Oct.</p><p>
              <bold>Subgenus <tp:taxon-name><tp:taxon-name-part taxon-name-part-type="genus" reg="Lathrobium"/><tp:taxon-name-part taxon-name-part-type="subgenus" reg="Lathrobioma">Lathrobioma</tp:taxon-name-part></tp:taxon-name> Casey, 1905: 72.</bold>
            </p></tp:treatment-sec><tp:treatment-sec><!--Section generated to contain objects referenced in tp:taxon-treatment.--><fig id="F4" position="float" orientation="portrait"><object-id xmlns:xlink="http://www.w3.org/1999/xlink" content-type="doi" xlink:type="simple">10.3897/zookeys.1198.118355.figure4</object-id><object-id xmlns:xlink="http://www.w3.org/1999/xlink" content-type="arpha" xlink:type="simple">C507D608-5EE9-560F-9E99-1202CCCDEF45</object-id><label>Figure 4.</label><caption><p><italic><tp:taxon-name><tp:taxon-name-part taxon-name-part-type="genus" reg="Lathrobium">Lathrobium</tp:taxon-name-part><tp:taxon-name-part taxon-name-part-type="species" reg="carolinae">carolinae</tp:taxon-name-part></tp:taxon-name></italic><bold>A</bold> female terminalia <bold>B</bold> female sternite VIII <bold>C</bold> male sternite VIII <bold>D</bold> aedeagus in ventral view <bold>E</bold> aedeagus in lateral view. Scale bars: 1 mm.</p></caption><graphic xmlns:xlink="http://www.w3.org/1999/xlink" xlink:href="zookeys-1198-193_article-118355__-g004.jpg" position="float" orientation="portrait" xlink:type="simple" id="oo_1033560.jpg"><uri content-type="original_file" xlink:type="simple">https://binary.pensoft.net/fig/1033560</uri></graphic></fig></tp:treatment-sec><ref-list><ref id="B5"><mixed-citation xmlns:xlink="http://www.w3.org/1999/xlink" xlink:type="simple"><person-group><name name-style="western"><surname>Bernhauer</surname><given-names>M</given-names></name><name name-style="western"><surname>Schubert</surname><given-names>K</given-names></name></person-group> (<year>1912</year>) <source>Coleopterorum catalogus, pars 40, <tp:taxon-name><tp:taxon-name-part taxon-name-part-type="family">Staphylinidae</tp:taxon-name-part></tp:taxon-name> III. W.</source><publisher-name>Junk</publisher-name>, <publisher-loc>Berlin</publisher-loc>, <size units="page">288 pp</size>.</mixed-citation></ref></ref-list></tp:taxon-treatment>
