# Supplementary material for: ﻿A review of Nearctic Lathrobium (Coleoptera, Staphylinidae), with revision and descriptions of new flightless species from the mountains of the southeastern U.S
Source: Zookeys. 2024 Apr 25;1198:193–277. doi: 10.3897/zookeys.1198.118355 (PMC11066506; doi:10.3897/zookeys.1198.118355)
Supplement: XML Treatment for Lathrobium (Lathrobioma) scolopaceum [file zookeys.1198.118355-treatment16.xml]

<!DOCTYPE tp:taxon-treatment
  PUBLIC "-//TaxonX//DTD Taxonomic Treatment Publishing DTD v0 20100105//EN" "tax-treatment-NSO.dtd">
<tp:taxon-treatment xmlns:tp="http://www.plazi.org/taxpub"><tp:treatment-meta><kwd-group><label>Taxon classification</label><kwd>
                <named-content content-type="kingdom">Animalia</named-content>
              </kwd><kwd>
                <named-content content-type="order">Coleoptera</named-content>
              </kwd><kwd>
                <named-content content-type="family">Staphylinidae</named-content>
              </kwd></kwd-group><mixed-citation publication-type="journal"><person-group><name><surname>Haberski</surname><given-names>Adam</given-names></name><name><surname>Caterino</surname><given-names>Michael S.</given-names></name></person-group><article-title>﻿A review of Nearctic <italic><tp:taxon-name><tp:taxon-name-part taxon-name-part-type="genus" reg="Lathrobium">Lathrobium</tp:taxon-name-part></tp:taxon-name></italic> (<tp:taxon-name><tp:taxon-name-part taxon-name-part-type="order">Coleoptera</tp:taxon-name-part></tp:taxon-name>, <tp:taxon-name><tp:taxon-name-part taxon-name-part-type="family">Staphylinidae</tp:taxon-name-part></tp:taxon-name>), with revision and descriptions of new flightless species from the mountains of the southeastern U.S.</article-title><source>Zookeys</source><day>25</day><month>04</month><year>2024</year><volume>1198</volume><fpage>193</fpage><lpage>277</lpage><pub-id pub-id-type="doi">10.3897/zookeys.1198.118355</pub-id></mixed-citation></tp:treatment-meta><tp:nomenclature><label>﻿</label><tp:taxon-name><object-id xmlns:xlink="http://www.w3.org/1999/xlink" content-type="arpha" xlink:type="simple">5D6865AC-7F7D-50E7-BA48-28D3F36D2DCE</object-id><tp:taxon-name-part taxon-name-part-type="genus" reg="Lathrobium">Lathrobium</tp:taxon-name-part> (<tp:taxon-name-part taxon-name-part-type="subgenus" reg="Lathrobioma">Lathrobioma</tp:taxon-name-part>) <tp:taxon-name-part taxon-name-part-type="species" reg="scolopaceum">scolopaceum</tp:taxon-name-part></tp:taxon-name><tp:taxon-authority>(Casey, 1905)</tp:taxon-authority><tp:nomenclature-citation-list><tp:nomenclature-citation><tp:taxon-name>
                  <tp:taxon-name-part taxon-name-part-type="genus" reg="Lathrobioma">Lathrobioma</tp:taxon-name-part>
                  <tp:taxon-name-part taxon-name-part-type="species" reg="scolopacea">scolopacea</tp:taxon-name-part>
                </tp:taxon-name><comment>Casey, 1905: 103.</comment></tp:nomenclature-citation><tp:nomenclature-citation><tp:taxon-name><tp:taxon-name-part taxon-name-part-type="genus" reg="Lathrobium">Lathrobium</tp:taxon-name-part> (<tp:taxon-name-part taxon-name-part-type="subgenus" reg="Lathrobioma">Lathrobioma</tp:taxon-name-part>) <tp:taxon-name-part taxon-name-part-type="species" reg="scolopaceum">scolopaceum</tp:taxon-name-part></tp:taxon-name><comment>: <xref ref-type="bibr" rid="B5">Bernhauer and Schubert 1912</xref>: 267.</comment></tp:nomenclature-citation><tp:nomenclature-citation><tp:taxon-name>
                  <tp:taxon-name-part taxon-name-part-type="genus" reg="Lathrobioma">Lathrobioma</tp:taxon-name-part>
                  <tp:taxon-name-part taxon-name-part-type="species" reg="dakotana">dakotana</tp:taxon-name-part>
                </tp:taxon-name><comment>Casey, 1905: 100. New synonym.</comment></tp:nomenclature-citation><tp:nomenclature-citation><tp:taxon-name><tp:taxon-name-part taxon-name-part-type="genus" reg="Lathrobium">Lathrobium</tp:taxon-name-part> (<tp:taxon-name-part taxon-name-part-type="subgenus" reg="Lathrobioma">Lathrobioma</tp:taxon-name-part>) <tp:taxon-name-part taxon-name-part-type="species" reg="dakotanum">dakotanum</tp:taxon-name-part></tp:taxon-name><comment>: <xref ref-type="bibr" rid="B5">Bernhauer and Schubert 1912</xref>: 258.</comment></tp:nomenclature-citation><tp:nomenclature-citation><tp:taxon-name>
                  <tp:taxon-name-part taxon-name-part-type="genus" reg="Lathrobioma">Lathrobioma</tp:taxon-name-part>
                  <tp:taxon-name-part taxon-name-part-type="species" reg="virginica">virginica</tp:taxon-name-part>
                </tp:taxon-name><comment>Casey, 1905: 99. New synonym.</comment></tp:nomenclature-citation><tp:nomenclature-citation><tp:taxon-name><tp:taxon-name-part taxon-name-part-type="genus" reg="Lathrobium">Lathrobium</tp:taxon-name-part> (<tp:taxon-name-part taxon-name-part-type="subgenus" reg="Lathrobioma">Lathrobioma</tp:taxon-name-part>) <tp:taxon-name-part taxon-name-part-type="species" reg="virginicum">virginicum</tp:taxon-name-part></tp:taxon-name><comment>: <xref ref-type="bibr" rid="B5">Bernhauer and Schubert 1912</xref>: 269.</comment></tp:nomenclature-citation><tp:nomenclature-citation><tp:taxon-name>
                  <tp:taxon-name-part taxon-name-part-type="genus" reg="Lathrobioma">Lathrobioma</tp:taxon-name-part>
                  <tp:taxon-name-part taxon-name-part-type="species" reg="inops">inops</tp:taxon-name-part>
                </tp:taxon-name><comment>Casey, 1885; <xref ref-type="bibr" rid="B15">Casey 1905</xref>: 103. New synonym.</comment></tp:nomenclature-citation><tp:nomenclature-citation><tp:taxon-name><tp:taxon-name-part taxon-name-part-type="genus" reg="Lathrobium">Lathrobium</tp:taxon-name-part> (<tp:taxon-name-part taxon-name-part-type="subgenus" reg="Lathrobioma">Lathrobioma</tp:taxon-name-part>) <tp:taxon-name-part taxon-name-part-type="species" reg="inops">inops</tp:taxon-name-part></tp:taxon-name><comment>: <xref ref-type="bibr" rid="B6">Blackwelder 1939</xref>, 108.</comment></tp:nomenclature-citation></tp:nomenclature-citation-list></tp:nomenclature><tp:treatment-sec sec-type="type material" id="SECID0EJXDI"><title>Type material.</title><p><bold><italic>Lectotype</italic></bold>, <italic><tp:taxon-name><tp:taxon-name-part taxon-name-part-type="genus" reg="Lathrobioma">Lathrobioma</tp:taxon-name-part><tp:taxon-name-part taxon-name-part-type="species" reg="scolopacea">scolopacea</tp:taxon-name-part></tp:taxon-name></italic> Casey, herein designated (<named-content xmlns:xlink="http://www.w3.org/1999/xlink" content-type="dwc:institutional_code" xlink:title="United States National Museum" xlink:href="http://grbio.org/institution/smithsonian-institution-national-museum-natural-history-0" xlink:type="simple">USNM</named-content>): “B MASS / CASEY bequest 1925 / [red] TYPE <named-content xmlns:xlink="http://www.w3.org/1999/xlink" content-type="dwc:institutional_code" xlink:title="United States National Museum" xlink:href="http://grbio.org/institution/smithsonian-institution-national-museum-natural-history-0" xlink:type="simple">USNM</named-content> 38143 / [handwritten] <italic><tp:taxon-name><tp:taxon-name-part taxon-name-part-type="genus" reg="Lathrobioma"/><tp:taxon-name-part taxon-name-part-type="species" reg="scolopacea">scolopacea</tp:taxon-name-part></tp:taxon-name></italic> / Lectotype <italic><tp:taxon-name><tp:taxon-name-part taxon-name-part-type="genus" reg="Lathrobioma">Lathrobioma</tp:taxon-name-part><tp:taxon-name-part taxon-name-part-type="species" reg="scolopacea">scolopacea</tp:taxon-name-part></tp:taxon-name></italic> Casey Desg. Haberski &amp; Caterino.” <bold><italic>Lectotype</italic></bold>, <italic><tp:taxon-name><tp:taxon-name-part taxon-name-part-type="genus" reg="Lathrobioma">Lathrobioma</tp:taxon-name-part><tp:taxon-name-part taxon-name-part-type="species" reg="dakotana">dakotana</tp:taxon-name-part></tp:taxon-name></italic> Casey, herein designated (<named-content xmlns:xlink="http://www.w3.org/1999/xlink" content-type="dwc:institutional_code" xlink:title="United States National Museum" xlink:href="http://grbio.org/institution/smithsonian-institution-national-museum-natural-history-0" xlink:type="simple">USNM</named-content>): “[handwritten] Bismarck Dak / CASEY bequest 1925 / [red] TYPE <named-content xmlns:xlink="http://www.w3.org/1999/xlink" content-type="dwc:institutional_code" xlink:title="United States National Museum" xlink:href="http://grbio.org/institution/smithsonian-institution-national-museum-natural-history-0" xlink:type="simple">USNM</named-content> 38136 / [handwritten] <italic><tp:taxon-name><tp:taxon-name-part taxon-name-part-type="genus" reg="Lathrobioma">Lathrobioma</tp:taxon-name-part><tp:taxon-name-part taxon-name-part-type="species" reg="dakotana">dakotana</tp:taxon-name-part></tp:taxon-name></italic> / Lectotype <italic><tp:taxon-name><tp:taxon-name-part taxon-name-part-type="genus" reg="Lathrobioma">Lathrobioma</tp:taxon-name-part><tp:taxon-name-part taxon-name-part-type="species" reg="dakotana">dakotana</tp:taxon-name-part></tp:taxon-name></italic> Casey Desg. Haberski &amp; Caterino.” <bold><italic>Lectotype</italic></bold>, <italic><tp:taxon-name><tp:taxon-name-part taxon-name-part-type="genus" reg="Lathrobioma">Lathrobioma</tp:taxon-name-part><tp:taxon-name-part taxon-name-part-type="species" reg="virginica">virginica</tp:taxon-name-part></tp:taxon-name></italic> Casey, herein designated (<named-content xmlns:xlink="http://www.w3.org/1999/xlink" content-type="dwc:institutional_code" xlink:title="United States National Museum" xlink:href="http://grbio.org/institution/smithsonian-institution-national-museum-natural-history-0" xlink:type="simple">USNM</named-content>): “Grafton WV / CASEY bequest 1925 / [red] TYPE <named-content xmlns:xlink="http://www.w3.org/1999/xlink" content-type="dwc:institutional_code" xlink:title="United States National Museum" xlink:href="http://grbio.org/institution/smithsonian-institution-national-museum-natural-history-0" xlink:type="simple">USNM</named-content> 38139 / Lectotype <italic><tp:taxon-name><tp:taxon-name-part taxon-name-part-type="genus" reg="Lathrobioma">Lathrobioma</tp:taxon-name-part><tp:taxon-name-part taxon-name-part-type="species" reg="virginica">virginica</tp:taxon-name-part></tp:taxon-name></italic> Casey Desg. Haberski &amp; Caterino.” <bold><italic>Lectotype</italic></bold>, <italic><tp:taxon-name><tp:taxon-name-part taxon-name-part-type="genus" reg="Lathrobioma">Lathrobioma</tp:taxon-name-part><tp:taxon-name-part taxon-name-part-type="species" reg="inops">inops</tp:taxon-name-part></tp:taxon-name></italic> Casey, herein designated (<named-content xmlns:xlink="http://www.w3.org/1999/xlink" content-type="dwc:institutional_code" xlink:title="United States National Museum" xlink:href="http://grbio.org/institution/smithsonian-institution-national-museum-natural-history-0" xlink:type="simple">USNM</named-content>): “L.Sup / ♂ / CASEY bequest 1925 / [red] TYPE <named-content xmlns:xlink="http://www.w3.org/1999/xlink" content-type="dwc:institutional_code" xlink:title="United States National Museum" xlink:href="http://grbio.org/institution/smithsonian-institution-national-museum-natural-history-0" xlink:type="simple">USNM</named-content> 38144 / Lectotype <italic><tp:taxon-name><tp:taxon-name-part taxon-name-part-type="genus" reg="Lathrobioma">Lathrobioma</tp:taxon-name-part><tp:taxon-name-part taxon-name-part-type="species" reg="inops">inops</tp:taxon-name-part></tp:taxon-name></italic> Casey Desg. Haberski &amp; Caterino.”</p></tp:treatment-sec><tp:treatment-sec sec-type="material" id="SECID0ES3DI"><title>Other material.</title><p>Canada: Ontario: ‘L. Sup’ (1, <named-content xmlns:xlink="http://www.w3.org/1999/xlink" content-type="dwc:institutional_code" xlink:title="United States National Museum" xlink:href="http://grbio.org/institution/smithsonian-institution-national-museum-natural-history-0" xlink:type="simple">USNM</named-content>). USA: Massachusetts: ‘Mass’ (2, <named-content xmlns:xlink="http://www.w3.org/1999/xlink" content-type="dwc:institutional_code" xlink:title="United States National Museum" xlink:href="http://grbio.org/institution/smithsonian-institution-national-museum-natural-history-0" xlink:type="simple">USNM</named-content>); Middlesex Co.: Framingham, 1944, C. A. Frost (1, MCZ). Maine: Knox Co.: Isle-au-haut, Aug 1905 (1, MCZ). New Hampshire: Grafton Co.: Downes Brook, Potash Mountain, 05 Jun 2021, A. Haberski (2, <named-content xmlns:xlink="http://www.w3.org/1999/xlink" content-type="dwc:institutional_code" xlink:title="Clemson University Arthropod Collection" xlink:href="http://grbio.org/institution/clemson-university-arthropod-collection" xlink:type="simple">CUAC</named-content>); Grafton Co.: Mount Lafayette, 04 Jun 2012, A. Haberski (1, <named-content xmlns:xlink="http://www.w3.org/1999/xlink" content-type="dwc:institutional_code" xlink:title="Clemson University Arthropod Collection" xlink:href="http://grbio.org/institution/clemson-university-arthropod-collection" xlink:type="simple">CUAC</named-content>); Strafford Co.: Spruce Hole Conservation Area, D. S. Chandler (1, <named-content xmlns:xlink="http://www.w3.org/1999/xlink" content-type="dwc:institutional_code" xlink:title="University of New Hampshire" xlink:href="http://grbio.org/institution/university-new-hampshire" xlink:type="simple">UNHC</named-content>); Grafton Co.: Hubbard Brook Experimental Forest, D. S. Chandler (1, UNH).</p></tp:treatment-sec><tp:treatment-sec sec-type="diagnosis" id="SECID0ER4DI"><title>Diagnosis.</title><p>Females of <italic><tp:taxon-name><tp:taxon-name-part taxon-name-part-type="genus" reg="Lathrobium">L.</tp:taxon-name-part><tp:taxon-name-part taxon-name-part-type="species" reg="scolopaceum">scolopaceum</tp:taxon-name-part></tp:taxon-name></italic> are readily distinguished from all other <italic><tp:taxon-name><tp:taxon-name-part taxon-name-part-type="genus" reg="Lathrobioma">Lathrobioma</tp:taxon-name-part></tp:taxon-name></italic> by their divided paraprocts. Males can be distinguished by their uniquely shaped aedeagus, which has a ventrally projected apex of the ventral process.</p></tp:treatment-sec><tp:treatment-sec sec-type="description" id="SECID0EJ5DI"><title>Description.</title><p>Body length 6 mm; coloration reddish, appendages lighter. Gular sutures arcuate; maxillary palpomere III &gt; 0.4× as wide as long; antennomeres V–VII as long as wide. Elytra at least as long as pronotum, sometimes longer and wider. Females with paraprocts divided; sternite VIII weakly oblong. Characteristic aedeagus as in Fig. <xref ref-type="fig" rid="F26">32</xref>.</p></tp:treatment-sec><tp:treatment-sec sec-type="distribution" id="SECID0ET5DI"><title>Distribution.</title><p>Canada: ON, NB, NS, QC (<xref ref-type="bibr" rid="B12">Bousquet et al. 2013</xref>). USA: IA, MA, ME, NH, ND, RI, VA, <bold>WV</bold> (<xref ref-type="bibr" rid="B38">Newton 2022</xref>).</p></tp:treatment-sec><tp:treatment-sec sec-type="remarks" id="SECID0ED6DI"><title>Remarks.</title><p>We reduce <italic><tp:taxon-name><tp:taxon-name-part taxon-name-part-type="genus" reg="Lathrobium">Lathrobium</tp:taxon-name-part><tp:taxon-name-part taxon-name-part-type="species" reg="dakotanum">dakotanum</tp:taxon-name-part></tp:taxon-name></italic>, <italic><tp:taxon-name><tp:taxon-name-part taxon-name-part-type="genus" reg="Lathrobium">Lathrobium</tp:taxon-name-part><tp:taxon-name-part taxon-name-part-type="species" reg="virginicum">virginicum</tp:taxon-name-part></tp:taxon-name></italic>, and <italic><tp:taxon-name><tp:taxon-name-part taxon-name-part-type="genus" reg="Lathrobium">Lathrobium</tp:taxon-name-part><tp:taxon-name-part taxon-name-part-type="species" reg="inops">inops</tp:taxon-name-part></tp:taxon-name></italic> to synonymy with <italic><tp:taxon-name><tp:taxon-name-part taxon-name-part-type="genus" reg="Lathrobium">Lathrobium</tp:taxon-name-part><tp:taxon-name-part taxon-name-part-type="species" reg="scolopaceum">scolopaceum</tp:taxon-name-part></tp:taxon-name></italic> because the distinguishing characters given by <xref ref-type="bibr" rid="B15">Casey (1905)</xref> were inaccurate. <italic><tp:taxon-name><tp:taxon-name-part taxon-name-part-type="genus" reg="Lathrobium">Lathrobium</tp:taxon-name-part><tp:taxon-name-part taxon-name-part-type="species" reg="dakotanum">dakotanum</tp:taxon-name-part></tp:taxon-name></italic> and <italic><tp:taxon-name><tp:taxon-name-part taxon-name-part-type="genus" reg="Lathrobium">L.</tp:taxon-name-part><tp:taxon-name-part taxon-name-part-type="species" reg="virginicum">virginicum</tp:taxon-name-part></tp:taxon-name></italic> were each described from a single female and differentiated from <italic><tp:taxon-name><tp:taxon-name-part taxon-name-part-type="genus" reg="Lathrobium">L.</tp:taxon-name-part><tp:taxon-name-part taxon-name-part-type="species" reg="scolopaceum">scolopaceum</tp:taxon-name-part></tp:taxon-name></italic> based on their elytra being at least equal in length to the pronotum, as opposed to “much shorter” (<xref ref-type="bibr" rid="B15">Casey 1905</xref>). We measured the specimens in Casey’s collection and found that the elytra of <italic><tp:taxon-name><tp:taxon-name-part taxon-name-part-type="genus" reg="Lathrobium">L.</tp:taxon-name-part><tp:taxon-name-part taxon-name-part-type="species" reg="scolopaceum">scolopaceum</tp:taxon-name-part></tp:taxon-name></italic> were 1.1× longer the pronotum, approximately the same as that of <italic><tp:taxon-name><tp:taxon-name-part taxon-name-part-type="genus" reg="Lathrobium">L.</tp:taxon-name-part><tp:taxon-name-part taxon-name-part-type="species" reg="dakotanum">dakotanum</tp:taxon-name-part></tp:taxon-name></italic> and <italic><tp:taxon-name><tp:taxon-name-part taxon-name-part-type="genus" reg="Lathrobium">L.</tp:taxon-name-part><tp:taxon-name-part taxon-name-part-type="species" reg="virginicum">virginicum</tp:taxon-name-part></tp:taxon-name></italic>.</p><p><italic><tp:taxon-name><tp:taxon-name-part taxon-name-part-type="genus" reg="Lathrobium">Lathrobium</tp:taxon-name-part><tp:taxon-name-part taxon-name-part-type="species" reg="virginicum">virginicum</tp:taxon-name-part></tp:taxon-name></italic> was further differentiated by having a head as wide as its elytra, as opposed to narrower in <italic><tp:taxon-name><tp:taxon-name-part taxon-name-part-type="genus" reg="Lathrobium">L.</tp:taxon-name-part><tp:taxon-name-part taxon-name-part-type="species" reg="scolopaceum">scolopaceum</tp:taxon-name-part></tp:taxon-name></italic>, <italic><tp:taxon-name><tp:taxon-name-part taxon-name-part-type="genus" reg="Lathrobium">L.</tp:taxon-name-part><tp:taxon-name-part taxon-name-part-type="species" reg="dakotanum">dakotanum</tp:taxon-name-part></tp:taxon-name></italic>, and <italic><tp:taxon-name><tp:taxon-name-part taxon-name-part-type="genus" reg="Lathrobium">L.</tp:taxon-name-part><tp:taxon-name-part taxon-name-part-type="species" reg="inops">inops</tp:taxon-name-part></tp:taxon-name></italic>. Upon measuring, we found all four species have a head wider than their pronotum.</p><p><italic><tp:taxon-name><tp:taxon-name-part taxon-name-part-type="genus" reg="Lathrobium">Lathrobium</tp:taxon-name-part><tp:taxon-name-part taxon-name-part-type="species" reg="inops">inops</tp:taxon-name-part></tp:taxon-name></italic> was distinguished as being larger and more slender than <italic><tp:taxon-name><tp:taxon-name-part taxon-name-part-type="genus" reg="Lathrobium">L.</tp:taxon-name-part><tp:taxon-name-part taxon-name-part-type="species" reg="scolopaceum">scolopaceum</tp:taxon-name-part></tp:taxon-name></italic> (Casey, 1905), but this was not the case.</p><p>The genitalia are identical in all four species.</p></tp:treatment-sec><tp:treatment-sec><!--Section generated to contain objects referenced in tp:taxon-treatment.--><fig id="F26" position="float" orientation="portrait"><object-id xmlns:xlink="http://www.w3.org/1999/xlink" content-type="doi" xlink:type="simple">10.3897/zookeys.1198.118355.figures29-34</object-id><object-id xmlns:xlink="http://www.w3.org/1999/xlink" content-type="arpha" xlink:type="simple">74E9C92F-FC46-5E1D-BAC6-FC337E85E811</object-id><label>Figures 29–34.</label><caption><p><italic><tp:taxon-name><tp:taxon-name-part taxon-name-part-type="genus" reg="Lathrobium">Lathrobium</tp:taxon-name-part></tp:taxon-name></italic> terminalia <bold>A</bold> female terminalia <bold>B</bold> male sternite VIII <bold>C</bold> aedeagus in ventral view <bold>D</bold> Aedeagus in lateral view. <bold>29</bold><italic><tp:taxon-name><tp:taxon-name-part taxon-name-part-type="genus" reg="Lathrobium">L.</tp:taxon-name-part><tp:taxon-name-part taxon-name-part-type="species" reg="divisum">divisum</tp:taxon-name-part></tp:taxon-name></italic><bold>30</bold><italic><tp:taxon-name><tp:taxon-name-part taxon-name-part-type="genus" reg="Lathrobium">L.</tp:taxon-name-part><tp:taxon-name-part taxon-name-part-type="species" reg="nanulum">nanulum</tp:taxon-name-part></tp:taxon-name></italic><bold>31</bold><italic><tp:taxon-name><tp:taxon-name-part taxon-name-part-type="genus" reg="Lathrobium">L.</tp:taxon-name-part><tp:taxon-name-part taxon-name-part-type="species" reg="othioides">othioides</tp:taxon-name-part></tp:taxon-name></italic><bold>32</bold><italic><tp:taxon-name><tp:taxon-name-part taxon-name-part-type="genus" reg="Lathrobium">L.</tp:taxon-name-part><tp:taxon-name-part taxon-name-part-type="species" reg="scolopaceum">scolopaceum</tp:taxon-name-part></tp:taxon-name></italic><bold>33</bold><italic><tp:taxon-name><tp:taxon-name-part taxon-name-part-type="genus" reg="Lathrobium">L.</tp:taxon-name-part><tp:taxon-name-part taxon-name-part-type="species" reg="tenue">tenue</tp:taxon-name-part></tp:taxon-name></italic><bold>34</bold><italic><tp:taxon-name><tp:taxon-name-part taxon-name-part-type="genus" reg="Lathrobium">L.</tp:taxon-name-part><tp:taxon-name-part taxon-name-part-type="species" reg="amplipenne">amplipenne</tp:taxon-name-part></tp:taxon-name></italic>. Scale bars: 1 mm.</p></caption><graphic xmlns:xlink="http://www.w3.org/1999/xlink" xlink:href="zookeys-1198-193_article-118355__-g026.jpg" position="float" orientation="portrait" xlink:type="simple" id="oo_1033582.jpg"><uri content-type="original_file" xlink:type="simple">https://binary.pensoft.net/fig/1033582</uri></graphic></fig></tp:treatment-sec><ref-list><ref id="B5"><mixed-citation xmlns:xlink="http://www.w3.org/1999/xlink" xlink:type="simple"><person-group><name name-style="western"><surname>Bernhauer</surname><given-names>M</given-names></name><name name-style="western"><surname>Schubert</surname><given-names>K</given-names></name></person-group> (<year>1912</year>) <source>Coleopterorum catalogus, pars 40, <tp:taxon-name><tp:taxon-name-part taxon-name-part-type="family">Staphylinidae</tp:taxon-name-part></tp:taxon-name> III. W.</source><publisher-name>Junk</publisher-name>, <publisher-loc>Berlin</publisher-loc>, <size units="page">288 pp</size>.</mixed-citation></ref><ref id="B15"><mixed-citation xmlns:xlink="http://www.w3.org/1999/xlink" xlink:type="simple"><person-group><name name-style="western"><surname>Casey</surname><given-names>TL</given-names></name></person-group> (<year>1905</year>) <source>A Revision of the American <tp:taxon-name><tp:taxon-name-part taxon-name-part-type="tribe">Paederini</tp:taxon-name-part></tp:taxon-name>. St.</source><publisher-name>Louis</publisher-name>, <publisher-loc>Missouri</publisher-loc>, <size units="page">434 pp</size>. <ext-link xlink:href="10.5962/bhl.title.9845" ext-link-type="doi" xlink:type="simple">https://doi.org/10.5962/bhl.title.9845</ext-link></mixed-citation></ref><ref id="B6"><mixed-citation xmlns:xlink="http://www.w3.org/1999/xlink" xlink:type="simple"><person-group><name name-style="western"><surname>Blackwelder</surname><given-names>RE</given-names></name></person-group> (<year>1939</year>) <article-title>A generic revision of the staphylinid beetles of the tribe <tp:taxon-name><tp:taxon-name-part taxon-name-part-type="tribe">Paederini</tp:taxon-name-part></tp:taxon-name>.</article-title><source>Proceedings of the United States National Museum</source><volume>87</volume>(<issue>3069</issue>): <fpage>93</fpage>–<lpage>125</lpage>. <ext-link xlink:href="10.5479/si.00963801.87-3069.93" ext-link-type="doi" xlink:type="simple">https://doi.org/10.5479/si.00963801.87-3069.93</ext-link></mixed-citation></ref><ref id="B12"><mixed-citation xmlns:xlink="http://www.w3.org/1999/xlink" xlink:type="simple"><person-group><name name-style="western"><surname>Bousquet</surname><given-names>Y</given-names></name><name name-style="western"><surname>Bouchard</surname><given-names>P</given-names></name><name name-style="western"><surname>Davies</surname><given-names>A</given-names></name><name name-style="western"><surname>Sikes</surname><given-names>D</given-names></name></person-group> (<year>2013</year>) <article-title>Checklist of beetles (<tp:taxon-name><tp:taxon-name-part taxon-name-part-type="order">Coleoptera</tp:taxon-name-part></tp:taxon-name>) of Canada and Alaska. Second edition.</article-title><source>ZooKeys</source><volume>360</volume>: <fpage>1</fpage>–<lpage>44</lpage>. <ext-link xlink:href="10.3897/zookeys.360.4742" ext-link-type="doi" xlink:type="simple">https://doi.org/10.3897/zookeys.360.4742</ext-link></mixed-citation></ref><ref id="B38"><mixed-citation xmlns:xlink="http://www.w3.org/1999/xlink" xlink:type="simple"><person-group><name name-style="western"><surname>Newton</surname><given-names>A</given-names></name></person-group> (<year>2022</year>) <tp:taxon-name><tp:taxon-name-part taxon-name-part-type="infraorder">Staphyliniformia</tp:taxon-name-part></tp:taxon-name> world catalog database. In: O. Bánki, Y. Roskov, M. Döring, G. Ower, L. Vandepitte, D. Hobern, D. Remsen, P. Schalk, R. E. DeWalt, M. Keping, J. Miller, T. Orrell, R. Aalbu, R. Adlard, E. M. Adriaenssens, C. Aedo, E. Aescht, N. Akkari, S. Alexander, et al. (Eds) Catalogue of Life Checklist. [Version Aug 2022] <ext-link xlink:href="10.48580/dfqf-3gk" ext-link-type="doi" xlink:type="simple">https://doi.org/10.48580/dfqf-3gk</ext-link></mixed-citation></ref></ref-list></tp:taxon-treatment>
