# Supplementary material for: ﻿A review of Nearctic Lathrobium (Coleoptera, Staphylinidae), with revision and descriptions of new flightless species from the mountains of the southeastern U.S
Source: Zookeys. 2024 Apr 25;1198:193–277. doi: 10.3897/zookeys.1198.118355 (PMC11066506; doi:10.3897/zookeys.1198.118355)
Supplement: XML Treatment for Lathrobium (Lathrobium) islae [file zookeys.1198.118355-treatment25.xml]

<!DOCTYPE tp:taxon-treatment
  PUBLIC "-//TaxonX//DTD Taxonomic Treatment Publishing DTD v0 20100105//EN" "tax-treatment-NSO.dtd">
<tp:taxon-treatment xmlns:tp="http://www.plazi.org/taxpub"><tp:treatment-meta><kwd-group><label>Taxon classification</label><kwd>
                <named-content content-type="kingdom">Animalia</named-content>
              </kwd><kwd>
                <named-content content-type="order">Coleoptera</named-content>
              </kwd><kwd>
                <named-content content-type="family">Staphylinidae</named-content>
              </kwd></kwd-group><mixed-citation publication-type="journal"><person-group><name><surname>Haberski</surname><given-names>Adam</given-names></name><name><surname>Caterino</surname><given-names>Michael S.</given-names></name></person-group><article-title>﻿A review of Nearctic <italic><tp:taxon-name><tp:taxon-name-part taxon-name-part-type="genus" reg="Lathrobium">Lathrobium</tp:taxon-name-part></tp:taxon-name></italic> (<tp:taxon-name><tp:taxon-name-part taxon-name-part-type="order">Coleoptera</tp:taxon-name-part></tp:taxon-name>, <tp:taxon-name><tp:taxon-name-part taxon-name-part-type="family">Staphylinidae</tp:taxon-name-part></tp:taxon-name>), with revision and descriptions of new flightless species from the mountains of the southeastern U.S.</article-title><source>Zookeys</source><day>25</day><month>04</month><year>2024</year><volume>1198</volume><fpage>193</fpage><lpage>277</lpage><pub-id pub-id-type="doi">10.3897/zookeys.1198.118355</pub-id></mixed-citation></tp:treatment-meta><tp:nomenclature><label>﻿</label><tp:taxon-name><object-id xmlns:xlink="http://www.w3.org/1999/xlink" content-type="arpha" xlink:type="simple">259799AF-ECA8-5594-AFAF-E0CFE7C68725</object-id><tp:taxon-name-part taxon-name-part-type="genus" reg="Lathrobium">Lathrobium</tp:taxon-name-part> (<tp:taxon-name-part taxon-name-part-type="subgenus" reg="Lathrobium">Lathrobium</tp:taxon-name-part>) <tp:taxon-name-part taxon-name-part-type="species" reg="islae">islae</tp:taxon-name-part><object-id xmlns:xlink="http://www.w3.org/1999/xlink" content-type="zoobank" xlink:type="simple">https://zoobank.org/F12B5DD3-06F5-4F5B-AE25-1BF7B7B593B0</object-id></tp:taxon-name><tp:taxon-authority>Haberski &amp; Caterino</tp:taxon-authority><tp:taxon-status xmlns:xlink="http://www.w3.org/1999/xlink" xlink:type="simple">sp. nov.</tp:taxon-status></tp:nomenclature><tp:treatment-sec sec-type="type material" id="SECID0E31DK"><title>Type material.</title><p><bold><italic>Holotype</italic></bold> ♂ (FMNH): “USA: NC: Caldwell Co., <named-content xmlns:xlink="http://www.w3.org/1999/xlink" content-type="dwc:verbatimCoordinates" xlink:type="simple"><named-content content-type="geo-json" specific-use="{&#34;type&#34;:&#34;Point&#34;,&#34;coordinates&#34;:[-81.806800,36.111700]}" id="NCID0EK2DK" xlink:type="simple">36.1117°N, 81.8068°W</named-content></named-content>, Grandfather Mountain, Calloway Peak X.6.2020, M. Caterino, F. Etzler, A. Haberski, sifted litter.” / “Caterino DNA voucher, Ext. MSC-6239” / “CLEMSON ENT [QR CODE] CUAC000169030”. <bold><italic>Paratypes</italic> (36, <named-content xmlns:xlink="http://www.w3.org/1999/xlink" content-type="dwc:institutional_code" xlink:title="Clemson University Arthropod Collection" xlink:href="http://grbio.org/institution/clemson-university-arthropod-collection" xlink:type="simple">CUAC</named-content>, FMNH, <named-content xmlns:xlink="http://www.w3.org/1999/xlink" content-type="dwc:institutional_code" xlink:title="Virginia Museum of Natural History, Martinsville, Virginia" xlink:href="http://grbio.org/institution/virginia-museum-natural-history" xlink:type="simple">VMNH</named-content>)</bold>: 10: same locality as type, <named-content xmlns:xlink="http://www.w3.org/1999/xlink" content-type="dwc:verbatimCoordinates" xlink:type="simple"><named-content content-type="geo-json" specific-use="{&#34;type&#34;:&#34;Point&#34;,&#34;coordinates&#34;:[-81.810500,36.111800]}" id="NCID0EA3DK" xlink:type="simple">36.1118°N, 81.8105°W</named-content></named-content>, x.06.2020 (CUAC000112914, CUAC000112915, CUAC000177130, CUAC000177131, CUAC000177132, CUAC000177133, CUAC000177134, CUAC000177135, CUAC000177136, CUAC000177137); 3: same locality as type, <named-content xmlns:xlink="http://www.w3.org/1999/xlink" content-type="dwc:verbatimCoordinates" xlink:type="simple"><named-content content-type="geo-json" specific-use="{&#34;type&#34;:&#34;Point&#34;,&#34;coordinates&#34;:[-81.829300,36.097800]}" id="NCID0EI3DK" xlink:type="simple">36.0978°N, 81.8293°W</named-content></named-content>, 5370ft., iv.21.2022 (CUAC000177093, CUAC000177094, CUAC000177095); 1: same locality as type, <named-content xmlns:xlink="http://www.w3.org/1999/xlink" content-type="dwc:verbatimCoordinates" xlink:type="simple"><named-content content-type="geo-json" specific-use="{&#34;type&#34;:&#34;Point&#34;,&#34;coordinates&#34;:[-81.811200,36.111800]}" id="NCID0EQ3DK" xlink:type="simple">36.1118°N, 81.8112°W</named-content></named-content>, x.06.2020 (CUAC000177109); 20: same locality as type, <named-content xmlns:xlink="http://www.w3.org/1999/xlink" content-type="dwc:verbatimCoordinates" xlink:type="simple"><named-content content-type="geo-json" specific-use="{&#34;type&#34;:&#34;Point&#34;,&#34;coordinates&#34;:[-81.808800,36.111700]}" id="NCID0EY3DK" xlink:type="simple">36.1117°N, 81.8088°W</named-content></named-content>, x.06.2020 (CUAC000177110, CUAC000177111, CUAC000177112, CUAC000177113, CUAC000177114, CUAC000177115, CUAC000177116, CUAC000177117, CUAC000177118, CUAC000177119, CUAC000177120, CUAC000177121, CUAC000177122, CUAC000177123, CUAC000177124, CUAC000177125, CUAC000177126, CUAC000177127, CUAC000177128, CUAC000177129); 1: same locality as type, <named-content xmlns:xlink="http://www.w3.org/1999/xlink" content-type="dwc:verbatimCoordinates" xlink:type="simple"><named-content content-type="geo-json" specific-use="{&#34;type&#34;:&#34;Point&#34;,&#34;coordinates&#34;:[-81.804600,36.110400]}" id="NCID0EA4DK" xlink:type="simple">36.1104°N, 81.8046°W</named-content></named-content>, v.17.2021 (CUAC000177138); 1: same locality as type, <named-content xmlns:xlink="http://www.w3.org/1999/xlink" content-type="dwc:verbatimCoordinates" xlink:type="simple"><named-content content-type="geo-json" specific-use="{&#34;type&#34;:&#34;Point&#34;,&#34;coordinates&#34;:[-81.811700,36.111600]}" id="NCID0EI4DK" xlink:type="simple">36.1116°N, 81.8117°W</named-content></named-content>, V.17.2021 (CUAC000135036).</p></tp:treatment-sec><tp:treatment-sec sec-type="material" id="SECID0EN4DK"><title>Other material.</title><p>North Carolina: Mitchell Co.: Grassy Ridge Bald, 6135’, (<named-content xmlns:xlink="http://www.w3.org/1999/xlink" content-type="dwc:verbatimCoordinates" xlink:type="simple"><named-content content-type="geo-json" specific-use="{&#34;type&#34;:&#34;Point&#34;,&#34;coordinates&#34;:[-82.179100,36.098500]}" id="NCID0EW4DK" xlink:type="simple">36.0985, -82.1791</named-content></named-content>), M.S. Caterino, 08 Jun 2020 (<named-content xmlns:xlink="http://www.w3.org/1999/xlink" content-type="dwc:institutional_code" xlink:title="Clemson University Arthropod Collection" xlink:href="http://grbio.org/institution/clemson-university-arthropod-collection" xlink:type="simple">CUAC</named-content>); Mitchell Co.: Roan High Bluff, 6225–6251’, (<named-content xmlns:xlink="http://www.w3.org/1999/xlink" content-type="dwc:verbatimCoordinates" xlink:type="simple"><named-content content-type="geo-json" specific-use="{&#34;type&#34;:&#34;Point&#34;,&#34;coordinates&#34;:[-82.145300,36.093100]}" id="NCID0ED5DK" xlink:type="simple">36.0931, -82.1453</named-content></named-content>), M.S. Caterino, 15 Aug 2018 (3, <named-content xmlns:xlink="http://www.w3.org/1999/xlink" content-type="dwc:institutional_code" xlink:title="Clemson University Arthropod Collection" xlink:href="http://grbio.org/institution/clemson-university-arthropod-collection" xlink:type="simple">CUAC</named-content>); Mitchell Co.: Roan High Knob, 5756–6286’, (<named-content xmlns:xlink="http://www.w3.org/1999/xlink" content-type="dwc:verbatimCoordinates" xlink:type="simple"><named-content content-type="geo-json" specific-use="{&#34;type&#34;:&#34;Point&#34;,&#34;coordinates&#34;:[-82.122400,36.104500]}" id="NCID0EQ5DK" xlink:type="simple">36.1045, -82.1224</named-content></named-content>), M.S. Caterino, 08 Jun 2020 (3, <named-content xmlns:xlink="http://www.w3.org/1999/xlink" content-type="dwc:institutional_code" xlink:title="Clemson University Arthropod Collection" xlink:href="http://grbio.org/institution/clemson-university-arthropod-collection" xlink:type="simple">CUAC</named-content>). Virginia: Smyth Co.: Mt. Rogers, 5699’, Jefferson National Forest (<named-content xmlns:xlink="http://www.w3.org/1999/xlink" content-type="dwc:verbatimCoordinates" xlink:type="simple"><named-content content-type="geo-json" specific-use="{&#34;type&#34;:&#34;Point&#34;,&#34;coordinates&#34;:[-81.544700,36.660200]}" id="NCID0E45DK" xlink:type="simple">36.6602, -81.5447</named-content></named-content>), M.S. Caterino &amp; P. Marek, 03 Jul 2018 (7, <named-content xmlns:xlink="http://www.w3.org/1999/xlink" content-type="dwc:institutional_code" xlink:title="Clemson University Arthropod Collection" xlink:href="http://grbio.org/institution/clemson-university-arthropod-collection" xlink:type="simple">CUAC</named-content>); Smyth Co.: Mt. Rogers, 5699’, Jefferson National Forest (<named-content xmlns:xlink="http://www.w3.org/1999/xlink" content-type="dwc:verbatimCoordinates" xlink:type="simple"><named-content content-type="geo-json" specific-use="{&#34;type&#34;:&#34;Point&#34;,&#34;coordinates&#34;:[-81.544700,36.660200]}" id="NCID0EK6DK" xlink:type="simple">36.6602, -81.5447</named-content></named-content>), M.S. Caterino &amp; P. Marek, 03 Jul 2018, CUAC000187893, CUAC000187899 (15 larvae, <named-content xmlns:xlink="http://www.w3.org/1999/xlink" content-type="dwc:institutional_code" xlink:title="Clemson University Arthropod Collection" xlink:href="http://grbio.org/institution/clemson-university-arthropod-collection" xlink:type="simple">CUAC</named-content>); Smyth Co.: Mt. Rogers, 5666–5680’, Jefferson National Forest (<named-content xmlns:xlink="http://www.w3.org/1999/xlink" content-type="dwc:verbatimCoordinates" xlink:type="simple"><named-content content-type="geo-json" specific-use="{&#34;type&#34;:&#34;Point&#34;,&#34;coordinates&#34;:[-81.544700,36.660500]}" id="NCID0EX6DK" xlink:type="simple">36.6605, -81.5447</named-content></named-content>), M.S. Caterino &amp; F. Etzler, A. Haberski, 27 Oct 2020 (27, <named-content xmlns:xlink="http://www.w3.org/1999/xlink" content-type="dwc:institutional_code" xlink:title="Clemson University Arthropod Collection" xlink:href="http://grbio.org/institution/clemson-university-arthropod-collection" xlink:type="simple">CUAC</named-content>); Smyth Co.: Mt. Rogers, 5686’, Jefferson National Forest (<named-content xmlns:xlink="http://www.w3.org/1999/xlink" content-type="dwc:verbatimCoordinates" xlink:type="simple"><named-content content-type="geo-json" specific-use="{&#34;type&#34;:&#34;Point&#34;,&#34;coordinates&#34;:[-81.545600,36.661200]}" id="NCID0EEAEK" xlink:type="simple">36.6612, -81.5456</named-content></named-content>), M.S. Caterino, 27 Oct 2020 (3, <named-content xmlns:xlink="http://www.w3.org/1999/xlink" content-type="dwc:institutional_code" xlink:title="Clemson University Arthropod Collection" xlink:href="http://grbio.org/institution/clemson-university-arthropod-collection" xlink:type="simple">CUAC</named-content>); Smyth Co.: Mt. Rogers, Jefferson National Forest (<named-content xmlns:xlink="http://www.w3.org/1999/xlink" content-type="dwc:verbatimCoordinates" xlink:type="simple"><named-content content-type="geo-json" specific-use="{&#34;type&#34;:&#34;Point&#34;,&#34;coordinates&#34;:[-81.555000,36.657000]}" id="NCID0ERAEK" xlink:type="simple">36.657, -81.555</named-content></named-content>), C.W. Harden, 15 Apr 2019 (<named-content xmlns:xlink="http://www.w3.org/1999/xlink" content-type="dwc:institutional_code" xlink:title="Clemson University Arthropod Collection" xlink:href="http://grbio.org/institution/clemson-university-arthropod-collection" xlink:type="simple">CUAC</named-content>); Smyth Co.: Whitetop Mountain, 5503’, Jefferson National Forest (<named-content xmlns:xlink="http://www.w3.org/1999/xlink" content-type="dwc:verbatimCoordinates" xlink:type="simple"><named-content content-type="geo-json" specific-use="{&#34;type&#34;:&#34;Point&#34;,&#34;coordinates&#34;:[-81.606400,36.639100]}" id="NCID0E5AEK" xlink:type="simple">36.6391, -81.6064</named-content></named-content>), M.S. Caterino &amp; P. Marek, 03 Jul 2018 (<named-content xmlns:xlink="http://www.w3.org/1999/xlink" content-type="dwc:institutional_code" xlink:title="Clemson University Arthropod Collection" xlink:href="http://grbio.org/institution/clemson-university-arthropod-collection" xlink:type="simple">CUAC</named-content>); Smyth Co.: Whitetop Mountain, 5436’, Jefferson National Forest (<named-content xmlns:xlink="http://www.w3.org/1999/xlink" content-type="dwc:verbatimCoordinates" xlink:type="simple"><named-content content-type="geo-json" specific-use="{&#34;type&#34;:&#34;Point&#34;,&#34;coordinates&#34;:[-81.605300,36.637900]}" id="NCID0ELBEK" xlink:type="simple">36.6379, -81.6053</named-content></named-content>), M.S. Caterino, 27 Oct 2020 (<named-content xmlns:xlink="http://www.w3.org/1999/xlink" content-type="dwc:institutional_code" xlink:title="Clemson University Arthropod Collection" xlink:href="http://grbio.org/institution/clemson-university-arthropod-collection" xlink:type="simple">CUAC</named-content>); Smyth Co.: Whitetop Mountain, Jefferson National Forest (<named-content xmlns:xlink="http://www.w3.org/1999/xlink" content-type="dwc:verbatimCoordinates" xlink:type="simple"><named-content content-type="geo-json" specific-use="{&#34;type&#34;:&#34;Point&#34;,&#34;coordinates&#34;:[-81.596000,36.629000]}" id="NCID0EYBEK" xlink:type="simple">36.629, -81.596</named-content></named-content>), C.W. Harden, 15 Apr 2019 (<named-content xmlns:xlink="http://www.w3.org/1999/xlink" content-type="dwc:institutional_code" xlink:title="Clemson University Arthropod Collection" xlink:href="http://grbio.org/institution/clemson-university-arthropod-collection" xlink:type="simple">CUAC</named-content>);Grayson Co.: Wilburn Ridge, 5450’, Jefferson National Forest (<named-content xmlns:xlink="http://www.w3.org/1999/xlink" content-type="dwc:verbatimCoordinates" xlink:type="simple"><named-content content-type="geo-json" specific-use="{&#34;type&#34;:&#34;Point&#34;,&#34;coordinates&#34;:[-81.516700,36.652500]}" id="NCID0EFCEK" xlink:type="simple">36.6525, -81.5167</named-content></named-content>), M.S. Caterino &amp; P. Marek, 03 Jul 2018 (2, <named-content xmlns:xlink="http://www.w3.org/1999/xlink" content-type="dwc:institutional_code" xlink:title="Clemson University Arthropod Collection" xlink:href="http://grbio.org/institution/clemson-university-arthropod-collection" xlink:type="simple">CUAC</named-content>).</p></tp:treatment-sec><tp:treatment-sec sec-type="diagnosis" id="SECID0EPCEK"><title>Diagnosis.</title><p>This species can be distinguished from the closely related <italic><tp:taxon-name><tp:taxon-name-part taxon-name-part-type="genus" reg="Lathrobium">L.</tp:taxon-name-part><tp:taxon-name-part taxon-name-part-type="species" reg="lividum">lividum</tp:taxon-name-part></tp:taxon-name></italic> only by its genitalia. The spines of the internal sac of their aedeagi differ conspicuously (Fig. <xref ref-type="fig" rid="F7">7E, F</xref> vs Fig. <xref ref-type="fig" rid="F8">8D, E</xref>). Differences in female genitalia are more subtle, but the gonocoxites of <italic><tp:taxon-name><tp:taxon-name-part taxon-name-part-type="genus" reg="Lathrobium">L.</tp:taxon-name-part><tp:taxon-name-part taxon-name-part-type="species" reg="islae">islae</tp:taxon-name-part></tp:taxon-name></italic> are narrower at their base. No intermediate forms are known.</p><p>Four other species of Nearctic <italic><tp:taxon-name><tp:taxon-name-part taxon-name-part-type="genus" reg="Lathrobium">Lathrobium</tp:taxon-name-part></tp:taxon-name></italic> have short elytra and functional eyes, but none are likely to be mistaken for <italic><tp:taxon-name><tp:taxon-name-part taxon-name-part-type="genus" reg="Lathrobium">L.</tp:taxon-name-part><tp:taxon-name-part taxon-name-part-type="species" reg="islae">islae</tp:taxon-name-part></tp:taxon-name></italic> or <italic><tp:taxon-name><tp:taxon-name-part taxon-name-part-type="genus" reg="Lathrobium">L.</tp:taxon-name-part><tp:taxon-name-part taxon-name-part-type="species" reg="lividum">lividum</tp:taxon-name-part></tp:taxon-name></italic>. <italic><tp:taxon-name><tp:taxon-name-part taxon-name-part-type="genus" reg="Lathrobium">Lathrobium</tp:taxon-name-part><tp:taxon-name-part taxon-name-part-type="species" reg="brevipenne">brevipenne</tp:taxon-name-part></tp:taxon-name></italic>, <italic><tp:taxon-name><tp:taxon-name-part taxon-name-part-type="genus" reg="Lathrobium">L.</tp:taxon-name-part><tp:taxon-name-part taxon-name-part-type="species" reg="carolinae">carolinae</tp:taxon-name-part></tp:taxon-name></italic>, and <italic><tp:taxon-name><tp:taxon-name-part taxon-name-part-type="genus" reg="Lathrobium">L.</tp:taxon-name-part><tp:taxon-name-part taxon-name-part-type="species" reg="camplyacra">camplyacra</tp:taxon-name-part></tp:taxon-name></italic> are twice as large, lighter in color, and have an overall different gestalt. <italic><tp:taxon-name><tp:taxon-name-part taxon-name-part-type="genus" reg="Lathrobium">Lathrobium</tp:taxon-name-part><tp:taxon-name-part taxon-name-part-type="species" reg="pallescens">pallescens</tp:taxon-name-part></tp:taxon-name></italic> has a pale red body color and its eyes are much smaller, 1/8 the lateral length of the head with ~ 30 ommatidia.</p></tp:treatment-sec><tp:treatment-sec sec-type="description" id="SECID0E5FEK"><title>Description.</title><p>Habitus (Fig. <xref ref-type="fig" rid="F7">7A</xref>). Small species, total body length ~ 4.5 mm long, <abbrev xmlns:xlink="http://www.w3.org/1999/xlink" xlink:title="forebody length" id="ABBRID0EIGEK" xlink:type="simple">FL</abbrev> 2.5–3.0 mm long. Coloration: body black; legs, palpomeres, and antennae dark red.</p><p>Head subquadrate, as wide as long, widest posteriorly and narrower anterior to eyes; posterior angles slightly rounded; epicranium coarsely punctate, punctures less dense in median dorsal and anterior regions; interstices with strong transversely reticulate microsculpture throughout; head setose throughout, with long macrosetae projecting at posterior corners of head, corners of the eyes, laterally posterior to the eyes, and above the mandible insertions; gular sutures arcuate, widely separate, 1/16 width of head apart at their most proximal point; neck ½ as wide as head. Eyes large and well developed with ~ 95 ommatidia, occupying ¼ lateral length of the head. Antennae moniliform, as long as head and pronotum combined; scape as long as antennomeres II and III combined; antennomeres II–IV elongate, gradually widening so that antennomeres V–IX are as wide as long; apical antennomere longer, subacute.</p><p>Pronotum longer than wide, as wide or slightly wider than head; sides parallel; angles rounded; punctures large, spaced one diameter apart, impunctate at midline with a visible line; interstices shiny with a finely punctate microsculpture. Elytra shorter but slightly wider than pronotum, as wide as head, as long as wide; anterior angles somewhat squared, posterior margins sinuate; scutellum round; punctures small, irregularly spaced, most 1–2× their diameter apart; interstices with finely punctate microsculpture. Hindwings vestigial, 0.2 mm long, 1/5 length of elytra. Posterior margin of abdominal tergite VII without palisade fringe.</p><p>♂: Sternite VII flattened medially with shallow notch on the posterior margin; posterior margin of sternite VIII with a deep U-shaped notch (Fig. <xref ref-type="fig" rid="F7">7D</xref>). Aedeagus 1.7 mm long (Fig. <xref ref-type="fig" rid="F7">7E, F</xref>), ventral process short, not extending much beyond the median foramen posteriorly, lightly sclerotized portion of the median lobe protruding beyond it in lateral view; dorsal plate asymmetrical; internal sac with a single large spine with a characteristic club tip in ventral view.</p><p>♀: Sternite VIII slightly oblong with a triangular patch of dense setae at the tip (Fig. <xref ref-type="fig" rid="F7">7C</xref>); paraprocts divided anteriorly; proctiger conical. sternum IX with valvifers and coxites fused, valvifers narrow at base (Fig. <xref ref-type="fig" rid="F7">7B</xref>); subgenital plate absent.</p><p><bold><italic>First instar larva</italic></bold>: Body elongate, ~ 3 mm long; well sclerotized (Fig. <xref ref-type="fig" rid="F28">41A</xref>); head, thoracic, and abdominal tergites brown, appendages light yellow, intersegmental membrane white, translucent.</p><p>Head ovate, widest at stemmata and slightly tapered posteriad (in dorsal view), dorsoventrally flattened, 1.1× as long as wide, dorsal setae as in Fig. <xref ref-type="fig" rid="F28">41A</xref>; head 2.5× wider than neck, dorsal ecdysial lines bifurcate 1/2 distance between neck and nasale margin; six stemmata present, arranged as in Fig. <xref ref-type="fig" rid="F28">41B</xref>; anterior margin of nasale (Fig. <xref ref-type="fig" rid="F28">41C</xref>) with nine blunt teeth pointing anteriorly, one quadrate median tooth with tetradentate anterior edge, a pair of paramedian teeth, and three pairs of lateral teeth; the innermost lateral teeth are small and indistinct; paramedian and lateral teeth armed with nodular setae, and a pair of nodular setae separate median and paramedian teeth; Apotome of gula not reaching tentoral pits.</p><p>Antennae (Fig. <xref ref-type="fig" rid="F28">41F</xref>) length ratio: 1.0:2:3.1:1.6; antennomere I triangular; antennomere II with two pores; antennomere III with three elongate macrosetae, three solenidia, one pore; antennomere IV club-shaped with apical solenidia; sensory appendage 0.9× as long as antennomere IV.</p><p>Mandibles (Fig. <xref ref-type="fig" rid="F28">41D</xref>) long, falciform, serrate along inner margin, with a single seta near the base on the outer ventral edge. Maxilla (Fig. <xref ref-type="fig" rid="F28">41D</xref>) with cardo triangular, widening from base to apex; stipes quadrate, 1.3× longer than cardo; mala digitiform, tapering toward apex, 0.9× as long as palpomere I, with apical sensory appendages and two pores; palpifer with one seta. Maxillary palpomere length ratios: 1.0:1.2:2.8; palpomere II with two setae; palpomere III with one basal sensory appendage and numerous small apical appendages. Labium with prementum subquadrate, basal portion strongly sclerotized; ligula with elongate membranous apex, twice as long as wide, densely fimbriate, separated from prementum by a distinctly sclerotized transverse strip; palpomere I 1.6× as long as II; palpomere II bearing short sensilla at apex.</p><p>Dorsal sclerites of thorax with ecdysial lines along midline of body; prothorax subquadrate, narrowing slightly anteriorly, chaetotaxy as in Fig. <xref ref-type="fig" rid="F28">41A</xref>; thoracic tergite II and III subequal; abdominal sclerites well sclerotized, with two small pleural sclerites per segment on each side; basal segment of urogomphus 2.6× as long as terminal segment, with seven prominent lateral setae; terminal segment of urogomphus slender, with one short and one long apical seta.</p><p><bold><italic>Second instar larva</italic></bold>: Second instar (Fig. <xref ref-type="fig" rid="F29">42A</xref>) resembles first, except as follows. Body larger, ~ 6 mm long. Head subquadrate; dorsal ecdysial lines of the head bifurcate 2/5 distance between nasale margin and neck; median tooth of nasale triangular with serrated edges and a blunt tip (Fig. <xref ref-type="fig" rid="F29">42C</xref>). Apotome of gula reaching tentoral pits. Antenna (Fig. <xref ref-type="fig" rid="F29">42F</xref>) length ratios: 1.0:3.5:2.8:1.5; antennomere IV club-shaped with apex 2× as wide as base. Mandible interior margin smooth (Fig. <xref ref-type="fig" rid="F29">42D</xref>). Maxilla palpomere length ratios: 1.0:1.5:3.3; Labial palpomere I 1.5× II (Fig. <xref ref-type="fig" rid="F29">42E</xref>); palpomere I distinctly curved; palpomere II bent near apex. Prothorax round. Urogomphi broken off of only known specimen.</p><fig id="F28" position="float" orientation="portrait"><object-id xmlns:xlink="http://www.w3.org/1999/xlink" content-type="doi" xlink:type="simple">10.3897/zookeys.1198.118355.figure41</object-id><object-id xmlns:xlink="http://www.w3.org/1999/xlink" content-type="arpha" xlink:type="simple">252F0770-C775-5C27-9BBB-9EA44E44CA07</object-id><label>Figure 41.</label><caption><p><italic><tp:taxon-name><tp:taxon-name-part taxon-name-part-type="genus" reg="Lathrobium">Lathrobium</tp:taxon-name-part><tp:taxon-name-part taxon-name-part-type="species" reg="islae">islae</tp:taxon-name-part></tp:taxon-name></italic> first instar larva <bold>A</bold> habitus <bold>B</bold> head in lateral view <bold>C</bold> nasale <bold>D</bold> mandible <bold>E</bold> maxilla <bold>F</bold> antenna. Scale bars: 1 mm (<bold>A</bold>); 500 μm (<bold>B</bold>); 100 μm (<bold>B, D</bold>); 250 μm (<bold>E, F</bold>).</p></caption><graphic xmlns:xlink="http://www.w3.org/1999/xlink" xlink:href="zookeys-1198-193_article-118355__-g028.jpg" position="float" orientation="portrait" xlink:type="simple" id="oo_1033584.jpg"><uri content-type="original_file" xlink:type="simple">https://binary.pensoft.net/fig/1033584</uri></graphic></fig><fig id="F29" position="float" orientation="portrait"><object-id xmlns:xlink="http://www.w3.org/1999/xlink" content-type="doi" xlink:type="simple">10.3897/zookeys.1198.118355.figure42</object-id><object-id xmlns:xlink="http://www.w3.org/1999/xlink" content-type="arpha" xlink:type="simple">C0D13E3A-95FB-504F-9F23-AAA7F442CCA0</object-id><label>Figure 42.</label><caption><p><italic><tp:taxon-name><tp:taxon-name-part taxon-name-part-type="genus" reg="Lathrobium">Lathrobium</tp:taxon-name-part><tp:taxon-name-part taxon-name-part-type="species" reg="islae">islae</tp:taxon-name-part></tp:taxon-name></italic> second instar larva <bold>A</bold> habitus <bold>B</bold> head in lateral view <bold>C</bold> nasale <bold>D</bold> mandible <bold>E</bold> maxilla <bold>F</bold> antenna. Scale bars: 1 mm (<bold>A, B</bold>); 250 μm (<bold>C</bold>); 500 μm (<bold>D, E, F</bold>).</p></caption><graphic xmlns:xlink="http://www.w3.org/1999/xlink" xlink:href="zookeys-1198-193_article-118355__-g029.jpg" position="float" orientation="portrait" xlink:type="simple" id="oo_1033585.jpg"><uri content-type="original_file" xlink:type="simple">https://binary.pensoft.net/fig/1033585</uri></graphic></fig><fig id="F30" position="float" orientation="portrait"><object-id xmlns:xlink="http://www.w3.org/1999/xlink" content-type="doi" xlink:type="simple">10.3897/zookeys.1198.118355.figure43</object-id><object-id xmlns:xlink="http://www.w3.org/1999/xlink" content-type="arpha" xlink:type="simple">96D6DF6E-1261-5E8D-A594-31819BC10A3E</object-id><label>Figure 43.</label><caption><p>Distribution of <italic><tp:taxon-name><tp:taxon-name-part taxon-name-part-type="genus" reg="Lathrobium">Lathrobium</tp:taxon-name-part><tp:taxon-name-part taxon-name-part-type="species" reg="islae">islae</tp:taxon-name-part></tp:taxon-name></italic> (circle), <italic><tp:taxon-name><tp:taxon-name-part taxon-name-part-type="genus" reg="Lathrobium">L.</tp:taxon-name-part><tp:taxon-name-part taxon-name-part-type="species" reg="lividum">lividum</tp:taxon-name-part></tp:taxon-name></italic> (star).</p></caption><graphic xmlns:xlink="http://www.w3.org/1999/xlink" xlink:href="zookeys-1198-193_article-118355__-g030.jpg" position="float" orientation="portrait" xlink:type="simple" id="oo_1033586.jpg"><uri content-type="original_file" xlink:type="simple">https://binary.pensoft.net/fig/1033586</uri></graphic></fig></tp:treatment-sec><tp:treatment-sec sec-type="etymology" id="SECID0EFNEK"><title>Etymology.</title><p>Named in honor of Isla Haberski, daughter of the first author, who was born during the preparation of this manuscript.</p></tp:treatment-sec><tp:treatment-sec sec-type="distribution" id="SECID0EKNEK"><title>Distribution and ecology.</title><p><italic><tp:taxon-name><tp:taxon-name-part taxon-name-part-type="genus" reg="Lathrobium">Lathrobium</tp:taxon-name-part><tp:taxon-name-part taxon-name-part-type="species" reg="islae">islae</tp:taxon-name-part></tp:taxon-name></italic> inhabits spruce-fir forests above 1500 m in the Grayson Highlands, Roan Highlands, and on Grandfather Mountain (Fig. <xref ref-type="fig" rid="F30">43</xref>). It can be collected from leaf litter but is most common on boulders beneath bryophyte mats. It has not been found in spruce-fir forests south of the French Broad River basin, where its microhabitat is inhabited by <italic><tp:taxon-name><tp:taxon-name-part taxon-name-part-type="genus" reg="Lathrobium">L.</tp:taxon-name-part><tp:taxon-name-part taxon-name-part-type="species" reg="smokiense">smokiense</tp:taxon-name-part></tp:taxon-name></italic> and <italic><tp:taxon-name><tp:taxon-name-part taxon-name-part-type="genus" reg="Lathrobium">L.</tp:taxon-name-part><tp:taxon-name-part taxon-name-part-type="species" reg="balsamense">balsamense</tp:taxon-name-part></tp:taxon-name></italic>. Adults collected Jul–Sep. Larvae collected Mar–Jul.</p></tp:treatment-sec><tp:treatment-sec sec-type="remarks" id="SECID0EVOEK"><title>Remarks.</title><p><italic><tp:taxon-name><tp:taxon-name-part taxon-name-part-type="genus" reg="Lathrobium">Lathrobium</tp:taxon-name-part><tp:taxon-name-part taxon-name-part-type="species" reg="islae">islae</tp:taxon-name-part></tp:taxon-name></italic> was not monophyletic in our <abbrev xmlns:xlink="http://www.w3.org/1999/xlink" xlink:title="mitochondrial gene cytochrome oxidase I" id="ABBRID0EGPEK" xlink:type="simple">COI</abbrev> phylogeny and <abbrev xmlns:xlink="http://www.w3.org/1999/xlink" xlink:title="Assemble Species by Automatic Partitioning" id="ABBRID0EKPEK" xlink:type="simple">ASAP</abbrev> identified five genetic partitions. Given this degree of genetic variation, populations outside the type locality might also differ in minor ways morphologically, perhaps in characters not yet evaluated. Larvae were associated with adults by DNA barcoding.</p></tp:treatment-sec><tp:treatment-sec><!--Section generated to contain objects referenced in tp:taxon-treatment.--><fig id="F7" position="float" orientation="portrait"><object-id xmlns:xlink="http://www.w3.org/1999/xlink" content-type="doi" xlink:type="simple">10.3897/zookeys.1198.118355.figure7</object-id><object-id xmlns:xlink="http://www.w3.org/1999/xlink" content-type="arpha" xlink:type="simple">2450EF42-BD93-5BDD-BBA1-09630A98479D</object-id><label>Figure 7.</label><caption><p><italic><tp:taxon-name><tp:taxon-name-part taxon-name-part-type="genus" reg="Lathrobium">Lathrobium</tp:taxon-name-part><tp:taxon-name-part taxon-name-part-type="species" reg="islae">islae</tp:taxon-name-part></tp:taxon-name></italic><bold>A</bold> habitus <bold>B</bold> female terminalia <bold>C</bold> female sternite VIII <bold>D</bold> male sternite VIII <bold>E</bold> aedeagus in ventral view <bold>F</bold> aedeagus in lateral view. Scale bars: 1 mm.</p></caption><graphic xmlns:xlink="http://www.w3.org/1999/xlink" xlink:href="zookeys-1198-193_article-118355__-g007.jpg" position="float" orientation="portrait" xlink:type="simple" id="oo_1033563.jpg"><uri content-type="original_file" xlink:type="simple">https://binary.pensoft.net/fig/1033563</uri></graphic></fig><fig id="F8" position="float" orientation="portrait"><object-id xmlns:xlink="http://www.w3.org/1999/xlink" content-type="doi" xlink:type="simple">10.3897/zookeys.1198.118355.figure8</object-id><object-id xmlns:xlink="http://www.w3.org/1999/xlink" content-type="arpha" xlink:type="simple">58CB6A60-180E-5181-BC1D-49C897DF0F73</object-id><label>Figure 8.</label><caption><p><italic><tp:taxon-name><tp:taxon-name-part taxon-name-part-type="genus" reg="Lathrobium">Lathrobium</tp:taxon-name-part><tp:taxon-name-part taxon-name-part-type="species" reg="lividum">lividum</tp:taxon-name-part></tp:taxon-name></italic><bold>A</bold> female terminalia <bold>B</bold> female sternite VIII <bold>C</bold> male sternite VIII <bold>D</bold> aedeagus in ventral view <bold>E</bold> aedeagus in lateral view. Scale bars: 1 mm.</p></caption><graphic xmlns:xlink="http://www.w3.org/1999/xlink" xlink:href="zookeys-1198-193_article-118355__-g008.jpg" position="float" orientation="portrait" xlink:type="simple" id="oo_1033564.jpg"><uri content-type="original_file" xlink:type="simple">https://binary.pensoft.net/fig/1033564</uri></graphic></fig></tp:treatment-sec></tp:taxon-treatment>
