# Supplementary material for: ﻿A review of Nearctic Lathrobium (Coleoptera, Staphylinidae), with revision and descriptions of new flightless species from the mountains of the southeastern U.S
Source: Zookeys. 2024 Apr 25;1198:193–277. doi: 10.3897/zookeys.1198.118355 (PMC11066506; doi:10.3897/zookeys.1198.118355)
Supplement: XML Treatment for Lathrobium (Lathrobium) lineatocolle [file zookeys.1198.118355-treatment27.xml]

<!DOCTYPE tp:taxon-treatment
  PUBLIC "-//TaxonX//DTD Taxonomic Treatment Publishing DTD v0 20100105//EN" "tax-treatment-NSO.dtd">
<tp:taxon-treatment xmlns:tp="http://www.plazi.org/taxpub"><tp:treatment-meta><kwd-group><label>Taxon classification</label><kwd>
                <named-content content-type="kingdom">Animalia</named-content>
              </kwd><kwd>
                <named-content content-type="order">Coleoptera</named-content>
              </kwd><kwd>
                <named-content content-type="family">Staphylinidae</named-content>
              </kwd></kwd-group><mixed-citation publication-type="journal"><person-group><name><surname>Haberski</surname><given-names>Adam</given-names></name><name><surname>Caterino</surname><given-names>Michael S.</given-names></name></person-group><article-title>﻿A review of Nearctic <italic><tp:taxon-name><tp:taxon-name-part taxon-name-part-type="genus" reg="Lathrobium">Lathrobium</tp:taxon-name-part></tp:taxon-name></italic> (<tp:taxon-name><tp:taxon-name-part taxon-name-part-type="order">Coleoptera</tp:taxon-name-part></tp:taxon-name>, <tp:taxon-name><tp:taxon-name-part taxon-name-part-type="family">Staphylinidae</tp:taxon-name-part></tp:taxon-name>), with revision and descriptions of new flightless species from the mountains of the southeastern U.S.</article-title><source>Zookeys</source><day>25</day><month>04</month><year>2024</year><volume>1198</volume><fpage>193</fpage><lpage>277</lpage><pub-id pub-id-type="doi">10.3897/zookeys.1198.118355</pub-id></mixed-citation></tp:treatment-meta><tp:nomenclature><label>﻿</label><tp:taxon-name><object-id xmlns:xlink="http://www.w3.org/1999/xlink" content-type="arpha" xlink:type="simple">535B49AF-7B99-5DB2-B972-4570ED4D53D4</object-id><tp:taxon-name-part taxon-name-part-type="genus" reg="Lathrobium">Lathrobium</tp:taxon-name-part> (<tp:taxon-name-part taxon-name-part-type="subgenus" reg="Lathrobium">Lathrobium</tp:taxon-name-part>) <tp:taxon-name-part taxon-name-part-type="species" reg="lineatocolle">lineatocolle</tp:taxon-name-part></tp:taxon-name><tp:taxon-authority>Scriba, 1859</tp:taxon-authority></tp:nomenclature><tp:treatment-sec sec-type="type material" id="SECID0EHXEK"><title>Type material.</title><p>Types not examined.</p></tp:treatment-sec><tp:treatment-sec sec-type="diagnosis" id="SECID0EMXEK"><title>Diagnosis.</title><p>This species is most similar to <italic><tp:taxon-name><tp:taxon-name-part taxon-name-part-type="genus" reg="Lathrobium">L.</tp:taxon-name-part><tp:taxon-name-part taxon-name-part-type="species" reg="fulvipenne">fulvipenne</tp:taxon-name-part></tp:taxon-name></italic> but can be distinguished by the ventral process of the aedeagus, which lacks an apical tooth and is nearly symmetrical in ventral view (Fig. <xref ref-type="fig" rid="F31">45C</xref>).</p></tp:treatment-sec><tp:treatment-sec sec-type="description" id="SECID0EBYEK"><title>Description.</title><p>Body length 8 mm; body coloration dark, appendages light brown, elytra usually bicolored with narrow black base. Gular sutures parallel; antennomeres V–VII longer than wide. Elytra as long as pronotum or slightly shorter. Female tergite IX with apical lobes of paraprocts longer than continuous anterior portion in dorsal view; sternite VIII with truncate apex. Ventral process of the aedeagus strongly deflexed, distal tip lying beyond median foreman in lateral view (Fig. <xref ref-type="fig" rid="F31">45C</xref>).</p></tp:treatment-sec><tp:treatment-sec sec-type="distribution" id="SECID0ELYEK"><title>Distribution.</title><p>Canada: ON (<xref ref-type="bibr" rid="B41">Pentinsaari et al. 2019</xref>).</p></tp:treatment-sec><tp:treatment-sec sec-type="remarks" id="SECID0EVYEK"><title>Remarks.</title><p>Native to the Palearctic and adventive in North American. Found in forest and riparian habitats (<xref ref-type="bibr" rid="B41">Pentinsaari et al. 2019</xref>).</p></tp:treatment-sec><tp:treatment-sec><!--Section generated to contain objects referenced in tp:taxon-treatment.--><fig id="F31" position="float" orientation="portrait"><object-id xmlns:xlink="http://www.w3.org/1999/xlink" content-type="doi" xlink:type="simple">10.3897/zookeys.1198.118355.figures44-49</object-id><object-id xmlns:xlink="http://www.w3.org/1999/xlink" content-type="arpha" xlink:type="simple">2632F861-059F-5555-97B2-CF6D2169156B</object-id><label>Figures 44–49.</label><caption><p><italic><tp:taxon-name><tp:taxon-name-part taxon-name-part-type="genus" reg="Lathrobium">Lathrobium</tp:taxon-name-part></tp:taxon-name></italic> terminalia <bold>A</bold> female terminalia <bold>B</bold> male sternite VIII <bold>C</bold> aedeagus in ventral view <bold>D</bold> aedeagus in lateral view. <bold>44</bold><italic><tp:taxon-name><tp:taxon-name-part taxon-name-part-type="genus" reg="Lathrobium">L.</tp:taxon-name-part><tp:taxon-name-part taxon-name-part-type="species" reg="leconteanum">leconteanum</tp:taxon-name-part></tp:taxon-name></italic><bold>45</bold><italic><tp:taxon-name><tp:taxon-name-part taxon-name-part-type="genus" reg="Lathrobium">L.</tp:taxon-name-part><tp:taxon-name-part taxon-name-part-type="species" reg="lineatocolle">lineatocolle</tp:taxon-name-part></tp:taxon-name></italic><bold>46</bold><italic><tp:taxon-name><tp:taxon-name-part taxon-name-part-type="genus" reg="Lathrobium">L.</tp:taxon-name-part><tp:taxon-name-part taxon-name-part-type="species" reg="pedale">pedale</tp:taxon-name-part></tp:taxon-name></italic><bold>47</bold><italic><tp:taxon-name><tp:taxon-name-part taxon-name-part-type="genus" reg="Lathrobium">L.</tp:taxon-name-part><tp:taxon-name-part taxon-name-part-type="species" reg="praelongum">praelongum</tp:taxon-name-part></tp:taxon-name></italic><bold>48</bold><italic><tp:taxon-name><tp:taxon-name-part taxon-name-part-type="genus" reg="Lathrobium">L.</tp:taxon-name-part><tp:taxon-name-part taxon-name-part-type="species" reg="rhodeanum">rhodeanum</tp:taxon-name-part></tp:taxon-name></italic><bold>49</bold><italic><tp:taxon-name><tp:taxon-name-part taxon-name-part-type="genus" reg="Lathrobium">L.</tp:taxon-name-part><tp:taxon-name-part taxon-name-part-type="species" reg="simile">simile</tp:taxon-name-part></tp:taxon-name></italic>. Scale bars: 1 mm.</p></caption><graphic xmlns:xlink="http://www.w3.org/1999/xlink" xlink:href="zookeys-1198-193_article-118355__-g031.jpg" position="float" orientation="portrait" xlink:type="simple" id="oo_1033587.jpg"><uri content-type="original_file" xlink:type="simple">https://binary.pensoft.net/fig/1033587</uri></graphic></fig></tp:treatment-sec><ref-list><ref id="B41"><mixed-citation xmlns:xlink="http://www.w3.org/1999/xlink" xlink:type="simple"><person-group><name name-style="western"><surname>Pentinsaari</surname><given-names>M</given-names></name><name name-style="western"><surname>Anderson</surname><given-names>R</given-names></name><name name-style="western"><surname>Borowiec</surname><given-names>L</given-names></name><name name-style="western"><surname>Bouchard</surname><given-names>P</given-names></name><name name-style="western"><surname>Brunke</surname><given-names>A</given-names></name><name name-style="western"><surname>Douglas</surname><given-names>H</given-names></name><name name-style="western"><surname>Smith</surname><given-names>A</given-names></name><name name-style="western"><surname>Hebert</surname><given-names>P</given-names></name></person-group> (<year>2019</year>) <article-title>DNA barcodes reveal 63 overlooked species of Canadian beetles (<tp:taxon-name><tp:taxon-name-part taxon-name-part-type="class">Insecta</tp:taxon-name-part></tp:taxon-name>, <tp:taxon-name><tp:taxon-name-part taxon-name-part-type="order">Coleoptera</tp:taxon-name-part></tp:taxon-name>).</article-title><source>ZooKeys</source><volume>894</volume>: <fpage>53</fpage>–<lpage>150</lpage>. <ext-link xlink:href="10.3897/zookeys.894.37862" ext-link-type="doi" xlink:type="simple">https://doi.org/10.3897/zookeys.894.37862</ext-link></mixed-citation></ref></ref-list></tp:taxon-treatment>
