# Supplementary material for: ﻿A review of Nearctic Lathrobium (Coleoptera, Staphylinidae), with revision and descriptions of new flightless species from the mountains of the southeastern U.S
Source: Zookeys. 2024 Apr 25;1198:193–277. doi: 10.3897/zookeys.1198.118355 (PMC11066506; doi:10.3897/zookeys.1198.118355)
Supplement: XML Treatment for Lathrobium (Lathrobium) lividum [file zookeys.1198.118355-treatment28.xml]

<!DOCTYPE tp:taxon-treatment
  PUBLIC "-//TaxonX//DTD Taxonomic Treatment Publishing DTD v0 20100105//EN" "tax-treatment-NSO.dtd">
<tp:taxon-treatment xmlns:tp="http://www.plazi.org/taxpub"><tp:treatment-meta><kwd-group><label>Taxon classification</label><kwd>
                <named-content content-type="kingdom">Animalia</named-content>
              </kwd><kwd>
                <named-content content-type="order">Coleoptera</named-content>
              </kwd><kwd>
                <named-content content-type="family">Staphylinidae</named-content>
              </kwd></kwd-group><mixed-citation publication-type="journal"><person-group><name><surname>Haberski</surname><given-names>Adam</given-names></name><name><surname>Caterino</surname><given-names>Michael S.</given-names></name></person-group><article-title>﻿A review of Nearctic <italic><tp:taxon-name><tp:taxon-name-part taxon-name-part-type="genus" reg="Lathrobium">Lathrobium</tp:taxon-name-part></tp:taxon-name></italic> (<tp:taxon-name><tp:taxon-name-part taxon-name-part-type="order">Coleoptera</tp:taxon-name-part></tp:taxon-name>, <tp:taxon-name><tp:taxon-name-part taxon-name-part-type="family">Staphylinidae</tp:taxon-name-part></tp:taxon-name>), with revision and descriptions of new flightless species from the mountains of the southeastern U.S.</article-title><source>Zookeys</source><day>25</day><month>04</month><year>2024</year><volume>1198</volume><fpage>193</fpage><lpage>277</lpage><pub-id pub-id-type="doi">10.3897/zookeys.1198.118355</pub-id></mixed-citation></tp:treatment-meta><tp:nomenclature><label>﻿</label><tp:taxon-name><object-id xmlns:xlink="http://www.w3.org/1999/xlink" content-type="arpha" xlink:type="simple">DFAF18CF-BED1-57F9-9394-BA3B397FA1DE</object-id><tp:taxon-name-part taxon-name-part-type="genus" reg="Lathrobium">Lathrobium</tp:taxon-name-part> (<tp:taxon-name-part taxon-name-part-type="subgenus" reg="Lathrobium">Lathrobium</tp:taxon-name-part>) <tp:taxon-name-part taxon-name-part-type="species" reg="lividum">lividum</tp:taxon-name-part><object-id xmlns:xlink="http://www.w3.org/1999/xlink" content-type="zoobank" xlink:type="simple">https://zoobank.org/53298BFA-CDA9-49A4-9584-C2D01C39C768</object-id></tp:taxon-name><tp:taxon-authority>Haberski &amp; Caterino</tp:taxon-authority><tp:taxon-status xmlns:xlink="http://www.w3.org/1999/xlink" xlink:type="simple">sp. nov.</tp:taxon-status></tp:nomenclature><tp:treatment-sec sec-type="type material" id="SECID0EK1EK"><title>Type material.</title><p><bold><italic>Holotype</italic></bold> ♂ (FMNH): “USA: NC: Yancey Co., <named-content xmlns:xlink="http://www.w3.org/1999/xlink" content-type="dwc:verbatimCoordinates" xlink:type="simple"><named-content content-type="geo-json" specific-use="{&#34;type&#34;:&#34;Point&#34;,&#34;coordinates&#34;:[-82.262900,35.764300]}" id="NCID0EY1EK" xlink:type="simple">35.7643°N, 82.2629°W</named-content></named-content>, Mt. Mitchell SP, Mt. Mitchell, 6556’, ix.07.2021, M. Caterino &amp; E. Recuero, sifted litter.” / “Caterino DNA voucher, Ext. MSC-7880, Morphosp. MM.B.318” / “CLEMSON ENT [QR CODE] CUAC000135757”. <bold><italic>Paratypes</italic> (40)</bold>: 5 (<named-content xmlns:xlink="http://www.w3.org/1999/xlink" content-type="dwc:institutional_code" xlink:title="Clemson University Arthropod Collection" xlink:href="http://grbio.org/institution/clemson-university-arthropod-collection" xlink:type="simple">CUAC</named-content>): same locality as type, <named-content xmlns:xlink="http://www.w3.org/1999/xlink" content-type="dwc:verbatimCoordinates" xlink:type="simple"><named-content content-type="geo-json" specific-use="{&#34;type&#34;:&#34;Point&#34;,&#34;coordinates&#34;:[-82.263300,35.764300]}" id="NCID0EJ2EK" xlink:type="simple">35.7643°N, 82.2633°W</named-content></named-content>, X.06.2020 (CUAC000169022, CUAC000169023, CUAC000177098, CUAC000177099, CUAC000177100); 9 (<named-content xmlns:xlink="http://www.w3.org/1999/xlink" content-type="dwc:institutional_code" xlink:title="Clemson University Arthropod Collection" xlink:href="http://grbio.org/institution/clemson-university-arthropod-collection" xlink:type="simple">CUAC</named-content>): same locality as type, <named-content xmlns:xlink="http://www.w3.org/1999/xlink" content-type="dwc:verbatimCoordinates" xlink:type="simple"><named-content content-type="geo-json" specific-use="{&#34;type&#34;:&#34;Point&#34;,&#34;coordinates&#34;:[-82.263300,35.764300]}" id="NCID0EW2EK" xlink:type="simple">35.7643°N, 82.2633°W</named-content></named-content>, 6589ft, ix.07.2021 (CUAC000169022, CUAC000169023, CUAC000177169, CUAC000177170, CUAC000177171, CUAC000177172, CUAC000177173, CUAC000177174, CUAC000177175); 1 (<named-content xmlns:xlink="http://www.w3.org/1999/xlink" content-type="dwc:institutional_code" xlink:title="Clemson University Arthropod Collection" xlink:href="http://grbio.org/institution/clemson-university-arthropod-collection" xlink:type="simple">CUAC</named-content>): same locality as type, <named-content xmlns:xlink="http://www.w3.org/1999/xlink" content-type="dwc:verbatimCoordinates" xlink:type="simple"><named-content content-type="geo-json" specific-use="{&#34;type&#34;:&#34;Point&#34;,&#34;coordinates&#34;:[-82.264100,35.764400]}" id="NCID0ED3EK" xlink:type="simple">35.7644°N, 82.2641°W</named-content></named-content>, V.15.2018 (CUAC00079253); 5 (MCZ): “Black Mts. N. C., Mt. Mitchell 5000–6711 ft, IX.05.1930, Darlington.”; 2 (<named-content xmlns:xlink="http://www.w3.org/1999/xlink" content-type="dwc:institutional_code" xlink:title="Clemson University Arthropod Collection" xlink:href="http://grbio.org/institution/clemson-university-arthropod-collection" xlink:type="simple">CUAC</named-content>): “USA: NC: Yancey Co., <named-content xmlns:xlink="http://www.w3.org/1999/xlink" content-type="dwc:verbatimCoordinates" xlink:type="simple"><named-content content-type="geo-json" specific-use="{&#34;type&#34;:&#34;Point&#34;,&#34;coordinates&#34;:[-82.259900,35.779800]}" id="NCID0EQ3EK" xlink:type="simple">35.7798°N, 82.2599°W</named-content></named-content>, Mount Mitchell State Park, Big Tom, 6586’, v.15.2018, M. Caterino, sifted litter.” (CUAC000048570); 10 (<named-content xmlns:xlink="http://www.w3.org/1999/xlink" content-type="dwc:institutional_code" xlink:title="Clemson University Arthropod Collection" xlink:href="http://grbio.org/institution/clemson-university-arthropod-collection" xlink:type="simple">CUAC</named-content>) same locality, <named-content xmlns:xlink="http://www.w3.org/1999/xlink" content-type="dwc:verbatimCoordinates" xlink:type="simple"><named-content content-type="geo-json" specific-use="{&#34;type&#34;:&#34;Point&#34;,&#34;coordinates&#34;:[-82.259600,35.779500]}" id="NCID0E43EK" xlink:type="simple">35.7795°N, 82.2596°W</named-content></named-content>, 6554’, ix.07.2021, M. Caterino (CUAC000157555, CUAC000157567, CUAC000157568, CUAC000172501, CUAC000172505, CUAC000172506, CUAC000172509, CUAC000172511, CUAC000172513, CUAC000172514); 2 (<named-content xmlns:xlink="http://www.w3.org/1999/xlink" content-type="dwc:institutional_code" xlink:title="Clemson University Arthropod Collection" xlink:href="http://grbio.org/institution/clemson-university-arthropod-collection" xlink:type="simple">CUAC</named-content>) “USA: NC: Yancey Co., <named-content xmlns:xlink="http://www.w3.org/1999/xlink" content-type="dwc:verbatimCoordinates" xlink:type="simple"><named-content content-type="geo-json" specific-use="{&#34;type&#34;:&#34;Point&#34;,&#34;coordinates&#34;:[-82.246800,35.852500]}" id="NCID0EK4EK" xlink:type="simple">35.8525°N, 82.2468°W</named-content></named-content>, Pisgah National Forest, Celo Knob, 6284’, vi.15.2020, M. Caterino, sifted litter” (CUAC000004036, CUAC000169024); 4: “USA: NC: Yancey Co., <named-content xmlns:xlink="http://www.w3.org/1999/xlink" content-type="dwc:verbatimCoordinates" xlink:type="simple"><named-content content-type="geo-json" specific-use="{&#34;type&#34;:&#34;Point&#34;,&#34;coordinates&#34;:[-82.248500,35.852400]}" id="NCID0ES4EK" xlink:type="simple">35.8524°N, 82.2485°W</named-content></named-content>, Pisgah National Forest, Celo Knob, 6300’, x.19.2021, M. Caterino, E. Recuero &amp; A. Haberski, sifted litter” (CUAC000177101, CUAC000177102, CUAC000177103, CUAC000177104); 4: “USA: NC: Yancey Co., <named-content xmlns:xlink="http://www.w3.org/1999/xlink" content-type="dwc:verbatimCoordinates" xlink:type="simple"><named-content content-type="geo-json" specific-use="{&#34;type&#34;:&#34;Point&#34;,&#34;coordinates&#34;:[-82.248700,35.852700]}" id="NCID0E14EK" xlink:type="simple">35.8527°N, 82.2487°W</named-content></named-content>, Pisgah National Forest, Celo Knob, 6294’, x.19.2021, M. Caterino, E. Recuero &amp; A. Haberski, sifted litter” (CUAC000177105, CUAC000177106, CUAC000177107, CUAC000177108); 3: “USA: NC: Yancey Co., <named-content xmlns:xlink="http://www.w3.org/1999/xlink" content-type="dwc:verbatimCoordinates" xlink:type="simple"><named-content content-type="geo-json" specific-use="{&#34;type&#34;:&#34;Point&#34;,&#34;coordinates&#34;:[-82.248500,35.852200]}" id="NCID0EC5EK" xlink:type="simple">35.8522°N, 82.2485°W</named-content></named-content>, Pisgah National Forest, Celo Knob, 6300’, vi.15.2020, M. Caterino &amp; F. Etzler, sifted litter” (CUAC000177145, CUAC000177146, CUAC000177147); 2: “USA: NC: Yancey Co., <named-content xmlns:xlink="http://www.w3.org/1999/xlink" content-type="dwc:verbatimCoordinates" xlink:type="simple"><named-content content-type="geo-json" specific-use="{&#34;type&#34;:&#34;Point&#34;,&#34;coordinates&#34;:[-82.248600,35.852300]}" id="NCID0EK5EK" xlink:type="simple">35.8523°N, 82.2486°W</named-content></named-content>, Pisgah National Forest, Celo Knob, 6300’, vi.15.2020, M. Caterino &amp; F. Etzler, sifted litter” (CUAC000177148, CUAC000177149); 2 (<named-content xmlns:xlink="http://www.w3.org/1999/xlink" content-type="dwc:institutional_code" xlink:title="Clemson University Arthropod Collection" xlink:href="http://grbio.org/institution/clemson-university-arthropod-collection" xlink:type="simple">CUAC</named-content>) “USA: NC: Yancey Co., <named-content xmlns:xlink="http://www.w3.org/1999/xlink" content-type="dwc:verbatimCoordinates" xlink:type="simple"><named-content content-type="geo-json" specific-use="{&#34;type&#34;:&#34;Point&#34;,&#34;coordinates&#34;:[-82.246800,35.852500]}" id="NCID0EX5EK" xlink:type="simple">35.8525°N, 82.2468°W</named-content></named-content>, Pisgah National Forest, Celo Knob, 6284’, vi.15.2020, M. Caterino, sifted litter” (CUAC000004036, CUAC000169024); 2 (<named-content xmlns:xlink="http://www.w3.org/1999/xlink" content-type="dwc:institutional_code" xlink:title="Clemson University Arthropod Collection" xlink:href="http://grbio.org/institution/clemson-university-arthropod-collection" xlink:type="simple">CUAC</named-content>) “USA: NC: Yancey Co., <named-content xmlns:xlink="http://www.w3.org/1999/xlink" content-type="dwc:verbatimCoordinates" xlink:type="simple"><named-content content-type="geo-json" specific-use="{&#34;type&#34;:&#34;Point&#34;,&#34;coordinates&#34;:[-82.261000,35.778200]}" id="NCID0EE6EK" xlink:type="simple">35.7782°N, 82.2610°W</named-content></named-content>, Mount Mitchell State Park, Mt. Craig, 6550’ v.15.2018, M. Caterino, sifted litter” (CUAC000003088, CUAC000169028).</p><fig id="F31" position="float" orientation="portrait"><object-id xmlns:xlink="http://www.w3.org/1999/xlink" content-type="doi" xlink:type="simple">10.3897/zookeys.1198.118355.figures44-49</object-id><object-id xmlns:xlink="http://www.w3.org/1999/xlink" content-type="arpha" xlink:type="simple">2632F861-059F-5555-97B2-CF6D2169156B</object-id><label>Figures 44–49.</label><caption><p><italic><tp:taxon-name><tp:taxon-name-part taxon-name-part-type="genus" reg="Lathrobium">Lathrobium</tp:taxon-name-part></tp:taxon-name></italic> terminalia <bold>A</bold> female terminalia <bold>B</bold> male sternite VIII <bold>C</bold> aedeagus in ventral view <bold>D</bold> aedeagus in lateral view. <bold>44</bold><italic><tp:taxon-name><tp:taxon-name-part taxon-name-part-type="genus" reg="Lathrobium">L.</tp:taxon-name-part><tp:taxon-name-part taxon-name-part-type="species" reg="leconteanum">leconteanum</tp:taxon-name-part></tp:taxon-name></italic><bold>45</bold><italic><tp:taxon-name><tp:taxon-name-part taxon-name-part-type="genus" reg="Lathrobium">L.</tp:taxon-name-part><tp:taxon-name-part taxon-name-part-type="species" reg="lineatocolle">lineatocolle</tp:taxon-name-part></tp:taxon-name></italic><bold>46</bold><italic><tp:taxon-name><tp:taxon-name-part taxon-name-part-type="genus" reg="Lathrobium">L.</tp:taxon-name-part><tp:taxon-name-part taxon-name-part-type="species" reg="pedale">pedale</tp:taxon-name-part></tp:taxon-name></italic><bold>47</bold><italic><tp:taxon-name><tp:taxon-name-part taxon-name-part-type="genus" reg="Lathrobium">L.</tp:taxon-name-part><tp:taxon-name-part taxon-name-part-type="species" reg="praelongum">praelongum</tp:taxon-name-part></tp:taxon-name></italic><bold>48</bold><italic><tp:taxon-name><tp:taxon-name-part taxon-name-part-type="genus" reg="Lathrobium">L.</tp:taxon-name-part><tp:taxon-name-part taxon-name-part-type="species" reg="rhodeanum">rhodeanum</tp:taxon-name-part></tp:taxon-name></italic><bold>49</bold><italic><tp:taxon-name><tp:taxon-name-part taxon-name-part-type="genus" reg="Lathrobium">L.</tp:taxon-name-part><tp:taxon-name-part taxon-name-part-type="species" reg="simile">simile</tp:taxon-name-part></tp:taxon-name></italic>. Scale bars: 1 mm.</p></caption><graphic xmlns:xlink="http://www.w3.org/1999/xlink" xlink:href="zookeys-1198-193_article-118355__-g031.jpg" position="float" orientation="portrait" xlink:type="simple" id="oo_1033587.jpg"><uri content-type="original_file" xlink:type="simple">https://binary.pensoft.net/fig/1033587</uri></graphic></fig></tp:treatment-sec><tp:treatment-sec sec-type="material" id="SECID0ETCFK"><title>Other material.</title><p><bold>North Carolina</bold>: Buncombe Co.: Base of Mt. Mitchell, 5413’, Blue Ridge Parkway, A. Smetana, 03 Jun 1986 (5, <named-content xmlns:xlink="http://www.w3.org/1999/xlink" content-type="dwc:institutional_code" xlink:title="Canadian National Collection" xlink:href="http://grbio.org/institution/canadian-national-collection-insects-arachnids-and-nematodes" xlink:type="simple">CNC</named-content>); Yancey Co.: Mt. Mitchell, 6561–6679’, Mount Mitchell State Park, A. Smetana, 04 Jun 1986 (6, <named-content xmlns:xlink="http://www.w3.org/1999/xlink" content-type="dwc:institutional_code" xlink:title="Canadian National Collection" xlink:href="http://grbio.org/institution/canadian-national-collection-insects-arachnids-and-nematodes" xlink:type="simple">CNC</named-content>); Buncombe Co.: Craggy Dome, 5696–5845’ 13 Sep 2022 (4, <named-content xmlns:xlink="http://www.w3.org/1999/xlink" content-type="dwc:institutional_code" xlink:title="Clemson University Arthropod Collection" xlink:href="http://grbio.org/institution/clemson-university-arthropod-collection" xlink:type="simple">CUAC</named-content>).</p></tp:treatment-sec><tp:treatment-sec sec-type="diagnosis" id="SECID0EKDFK"><title>Diagnosis.</title><p>This species can be distinguished from the closely related <italic><tp:taxon-name><tp:taxon-name-part taxon-name-part-type="genus" reg="Lathrobium">L.</tp:taxon-name-part><tp:taxon-name-part taxon-name-part-type="species" reg="islae">islae</tp:taxon-name-part></tp:taxon-name></italic> only by its genitalia. The spines of the internal sac of their aedeagi differ conspicuously (Fig. <xref ref-type="fig" rid="F8">8D, E</xref> vs Fig. <xref ref-type="fig" rid="F7">7E, F</xref>), but differences in female genitalia are more subtle. The gonocoxites of <italic><tp:taxon-name><tp:taxon-name-part taxon-name-part-type="genus" reg="Lathrobium">L.</tp:taxon-name-part><tp:taxon-name-part taxon-name-part-type="species" reg="islae">islae</tp:taxon-name-part></tp:taxon-name></italic> are narrowed at the base, but not in <italic><tp:taxon-name><tp:taxon-name-part taxon-name-part-type="genus" reg="Lathrobium">L.</tp:taxon-name-part><tp:taxon-name-part taxon-name-part-type="species" reg="lividum">lividum</tp:taxon-name-part></tp:taxon-name></italic>. No intermediate forms are known.</p></tp:treatment-sec><tp:treatment-sec sec-type="description" id="SECID0EZEFK"><title>Description.</title><p>External morphology is identical to that of <italic><tp:taxon-name><tp:taxon-name-part taxon-name-part-type="genus" reg="Lathrobium">L.</tp:taxon-name-part><tp:taxon-name-part taxon-name-part-type="species" reg="islae">islae</tp:taxon-name-part></tp:taxon-name></italic>. It differs only in genitalia.</p><p>♂: Aedeagus (Fig. <xref ref-type="fig" rid="F8">8D, E</xref>) with ventral process longer, nearly reaching the end of the median lobe; dorsal plate small and blade-like; the internal sac with a single large, curved spine that projects above the median lobe.</p><p>♀: Gonocoxite width subequal from base to apex (Fig. <xref ref-type="fig" rid="F8">8A</xref>).</p></tp:treatment-sec><tp:treatment-sec sec-type="etymology" id="SECID0EWFFK"><title>Etymology.</title><p>The specific name is Latin, meaning bruised, in reference to its dark coloration.</p></tp:treatment-sec><tp:treatment-sec sec-type="distribution" id="SECID0E2FFK"><title>Distribution and ecology.</title><p><italic><tp:taxon-name><tp:taxon-name-part taxon-name-part-type="genus" reg="Lathrobium">Lathrobium</tp:taxon-name-part><tp:taxon-name-part taxon-name-part-type="species" reg="lividum">lividum</tp:taxon-name-part></tp:taxon-name></italic> might have the smallest range of any Nearctic <italic><tp:taxon-name><tp:taxon-name-part taxon-name-part-type="genus" reg="Lathrobium">Lathrobium</tp:taxon-name-part></tp:taxon-name></italic>. It is endemic to spruce-fir forests above 1500 m elevation in the Black Mountains and Craggy Mountains of North Carolina (Fig. <xref ref-type="fig" rid="F30">43</xref>). Collected Jul–Sep.</p></tp:treatment-sec><tp:treatment-sec><!--Section generated to contain objects referenced in tp:taxon-treatment.--><fig id="F8" position="float" orientation="portrait"><object-id xmlns:xlink="http://www.w3.org/1999/xlink" content-type="doi" xlink:type="simple">10.3897/zookeys.1198.118355.figure8</object-id><object-id xmlns:xlink="http://www.w3.org/1999/xlink" content-type="arpha" xlink:type="simple">58CB6A60-180E-5181-BC1D-49C897DF0F73</object-id><label>Figure 8.</label><caption><p><italic><tp:taxon-name><tp:taxon-name-part taxon-name-part-type="genus" reg="Lathrobium">Lathrobium</tp:taxon-name-part><tp:taxon-name-part taxon-name-part-type="species" reg="lividum">lividum</tp:taxon-name-part></tp:taxon-name></italic><bold>A</bold> female terminalia <bold>B</bold> female sternite VIII <bold>C</bold> male sternite VIII <bold>D</bold> aedeagus in ventral view <bold>E</bold> aedeagus in lateral view. Scale bars: 1 mm.</p></caption><graphic xmlns:xlink="http://www.w3.org/1999/xlink" xlink:href="zookeys-1198-193_article-118355__-g008.jpg" position="float" orientation="portrait" xlink:type="simple" id="oo_1033564.jpg"><uri content-type="original_file" xlink:type="simple">https://binary.pensoft.net/fig/1033564</uri></graphic></fig><fig id="F7" position="float" orientation="portrait"><object-id xmlns:xlink="http://www.w3.org/1999/xlink" content-type="doi" xlink:type="simple">10.3897/zookeys.1198.118355.figure7</object-id><object-id xmlns:xlink="http://www.w3.org/1999/xlink" content-type="arpha" xlink:type="simple">2450EF42-BD93-5BDD-BBA1-09630A98479D</object-id><label>Figure 7.</label><caption><p><italic><tp:taxon-name><tp:taxon-name-part taxon-name-part-type="genus" reg="Lathrobium">Lathrobium</tp:taxon-name-part><tp:taxon-name-part taxon-name-part-type="species" reg="islae">islae</tp:taxon-name-part></tp:taxon-name></italic><bold>A</bold> habitus <bold>B</bold> female terminalia <bold>C</bold> female sternite VIII <bold>D</bold> male sternite VIII <bold>E</bold> aedeagus in ventral view <bold>F</bold> aedeagus in lateral view. Scale bars: 1 mm.</p></caption><graphic xmlns:xlink="http://www.w3.org/1999/xlink" xlink:href="zookeys-1198-193_article-118355__-g007.jpg" position="float" orientation="portrait" xlink:type="simple" id="oo_1033563.jpg"><uri content-type="original_file" xlink:type="simple">https://binary.pensoft.net/fig/1033563</uri></graphic></fig><fig id="F30" position="float" orientation="portrait"><object-id xmlns:xlink="http://www.w3.org/1999/xlink" content-type="doi" xlink:type="simple">10.3897/zookeys.1198.118355.figure43</object-id><object-id xmlns:xlink="http://www.w3.org/1999/xlink" content-type="arpha" xlink:type="simple">96D6DF6E-1261-5E8D-A594-31819BC10A3E</object-id><label>Figure 43.</label><caption><p>Distribution of <italic><tp:taxon-name><tp:taxon-name-part taxon-name-part-type="genus" reg="Lathrobium">Lathrobium</tp:taxon-name-part><tp:taxon-name-part taxon-name-part-type="species" reg="islae">islae</tp:taxon-name-part></tp:taxon-name></italic> (circle), <italic><tp:taxon-name><tp:taxon-name-part taxon-name-part-type="genus" reg="Lathrobium">L.</tp:taxon-name-part><tp:taxon-name-part taxon-name-part-type="species" reg="lividum">lividum</tp:taxon-name-part></tp:taxon-name></italic> (star).</p></caption><graphic xmlns:xlink="http://www.w3.org/1999/xlink" xlink:href="zookeys-1198-193_article-118355__-g030.jpg" position="float" orientation="portrait" xlink:type="simple" id="oo_1033586.jpg"><uri content-type="original_file" xlink:type="simple">https://binary.pensoft.net/fig/1033586</uri></graphic></fig></tp:treatment-sec></tp:taxon-treatment>
