# Supplementary material for: ﻿A review of Nearctic Lathrobium (Coleoptera, Staphylinidae), with revision and descriptions of new flightless species from the mountains of the southeastern U.S
Source: Zookeys. 2024 Apr 25;1198:193–277. doi: 10.3897/zookeys.1198.118355 (PMC11066506; doi:10.3897/zookeys.1198.118355)
Supplement: XML Treatment for Lathrobium (Lathrobium) rhodeanum [file zookeys.1198.118355-treatment31.xml]

<!DOCTYPE tp:taxon-treatment
  PUBLIC "-//TaxonX//DTD Taxonomic Treatment Publishing DTD v0 20100105//EN" "tax-treatment-NSO.dtd">
<tp:taxon-treatment xmlns:tp="http://www.plazi.org/taxpub"><tp:treatment-meta><kwd-group><label>Taxon classification</label><kwd>
                <named-content content-type="kingdom">Animalia</named-content>
              </kwd><kwd>
                <named-content content-type="order">Coleoptera</named-content>
              </kwd><kwd>
                <named-content content-type="family">Staphylinidae</named-content>
              </kwd></kwd-group><mixed-citation publication-type="journal"><person-group><name><surname>Haberski</surname><given-names>Adam</given-names></name><name><surname>Caterino</surname><given-names>Michael S.</given-names></name></person-group><article-title>﻿A review of Nearctic <italic><tp:taxon-name><tp:taxon-name-part taxon-name-part-type="genus" reg="Lathrobium">Lathrobium</tp:taxon-name-part></tp:taxon-name></italic> (<tp:taxon-name><tp:taxon-name-part taxon-name-part-type="order">Coleoptera</tp:taxon-name-part></tp:taxon-name>, <tp:taxon-name><tp:taxon-name-part taxon-name-part-type="family">Staphylinidae</tp:taxon-name-part></tp:taxon-name>), with revision and descriptions of new flightless species from the mountains of the southeastern U.S.</article-title><source>Zookeys</source><day>25</day><month>04</month><year>2024</year><volume>1198</volume><fpage>193</fpage><lpage>277</lpage><pub-id pub-id-type="doi">10.3897/zookeys.1198.118355</pub-id></mixed-citation></tp:treatment-meta><tp:nomenclature><label>﻿</label><tp:taxon-name><object-id xmlns:xlink="http://www.w3.org/1999/xlink" content-type="arpha" xlink:type="simple">57EB84F6-A205-54E4-974D-2A805ABC4C17</object-id><tp:taxon-name-part taxon-name-part-type="genus" reg="Lathrobium">Lathrobium</tp:taxon-name-part> (<tp:taxon-name-part taxon-name-part-type="subgenus" reg="Lathrobium">Lathrobium</tp:taxon-name-part>) <tp:taxon-name-part taxon-name-part-type="species" reg="rhodeanum">rhodeanum</tp:taxon-name-part></tp:taxon-name><tp:taxon-authority>(Casey, 1905)</tp:taxon-authority><tp:nomenclature-citation-list><tp:nomenclature-citation><tp:taxon-name>
                  <tp:taxon-name-part taxon-name-part-type="genus" reg="Litolathra">Litolathra</tp:taxon-name-part>
                  <tp:taxon-name-part taxon-name-part-type="species" reg="rhodeana">rhodeana</tp:taxon-name-part>
                </tp:taxon-name><comment>Casey, 1905: 94.</comment></tp:nomenclature-citation><tp:nomenclature-citation><tp:taxon-name><tp:taxon-name-part taxon-name-part-type="genus" reg="Lathrobium">Lathrobium</tp:taxon-name-part> (<tp:taxon-name-part taxon-name-part-type="subgenus" reg="Litolathra">Litolathra</tp:taxon-name-part>) <tp:taxon-name-part taxon-name-part-type="species" reg="rhodeanum">rhodeanum</tp:taxon-name-part></tp:taxon-name><comment>: <xref ref-type="bibr" rid="B5">Bernhauer and Schubert 1912</xref>: 266.</comment></tp:nomenclature-citation><tp:nomenclature-citation><tp:taxon-name>
                  <tp:taxon-name-part taxon-name-part-type="genus" reg="Litolathra">Litolathra</tp:taxon-name-part>
                  <tp:taxon-name-part taxon-name-part-type="species" reg="semirubida">semirubida</tp:taxon-name-part>
                </tp:taxon-name><comment>Casey, 1905: 94. New synonym.</comment></tp:nomenclature-citation><tp:nomenclature-citation><tp:taxon-name><tp:taxon-name-part taxon-name-part-type="genus" reg="Lathrobium">Lathrobium</tp:taxon-name-part> (<tp:taxon-name-part taxon-name-part-type="subgenus" reg="Litolathra">Litolathra</tp:taxon-name-part>) <tp:taxon-name-part taxon-name-part-type="species" reg="semirubidum">semirubidum</tp:taxon-name-part></tp:taxon-name><comment>: <xref ref-type="bibr" rid="B5">Bernhauer and Schubert 1912</xref>: 267.</comment></tp:nomenclature-citation></tp:nomenclature-citation-list></tp:nomenclature><tp:treatment-sec sec-type="type material" id="SECID0EXWFK"><title>Type material.</title><p><bold><italic>Lectotype</italic></bold>, <italic><tp:taxon-name><tp:taxon-name-part taxon-name-part-type="genus" reg="Litolathra">Litolathra</tp:taxon-name-part><tp:taxon-name-part taxon-name-part-type="species" reg="rhodeana">rhodeana</tp:taxon-name-part></tp:taxon-name></italic> Casey, herein designated (<named-content xmlns:xlink="http://www.w3.org/1999/xlink" content-type="dwc:institutional_code" xlink:title="United States National Museum" xlink:href="http://grbio.org/institution/smithsonian-institution-national-museum-natural-history-0" xlink:type="simple">USNM</named-content>): “R. I. / ♂ / CASEY bequest 1925 / [red] TYPE <named-content xmlns:xlink="http://www.w3.org/1999/xlink" content-type="dwc:institutional_code" xlink:title="United States National Museum" xlink:href="http://grbio.org/institution/smithsonian-institution-national-museum-natural-history-0" xlink:type="simple">USNM</named-content> 38127 / [handwritten] <italic><tp:taxon-name><tp:taxon-name-part taxon-name-part-type="genus" reg="Litolathra"/><tp:taxon-name-part taxon-name-part-type="species" reg="rhodeana">rhodeana</tp:taxon-name-part></tp:taxon-name></italic> / Lectotype <italic><tp:taxon-name><tp:taxon-name-part taxon-name-part-type="genus" reg="Litolathra">Litolathra</tp:taxon-name-part><tp:taxon-name-part taxon-name-part-type="species" reg="rhodeana">rhodeana</tp:taxon-name-part></tp:taxon-name></italic> Casey Desg. Haberski &amp; Caterino.” <bold><italic>Lectotype</italic></bold><italic><tp:taxon-name><tp:taxon-name-part taxon-name-part-type="genus" reg="Litolathra">Litolathra</tp:taxon-name-part><tp:taxon-name-part taxon-name-part-type="species" reg="semirubida">semirubida</tp:taxon-name-part></tp:taxon-name></italic> Casey, herein designated (<named-content xmlns:xlink="http://www.w3.org/1999/xlink" content-type="dwc:institutional_code" xlink:title="United States National Museum" xlink:href="http://grbio.org/institution/smithsonian-institution-national-museum-natural-history-0" xlink:type="simple">USNM</named-content>): “R.I. / CASEY bequest 1925 / [red] TYPE <named-content xmlns:xlink="http://www.w3.org/1999/xlink" content-type="dwc:institutional_code" xlink:title="United States National Museum" xlink:href="http://grbio.org/institution/smithsonian-institution-national-museum-natural-history-0" xlink:type="simple">USNM</named-content> 38128 / [handwritten] <italic><tp:taxon-name><tp:taxon-name-part taxon-name-part-type="genus" reg="Litolathra"/><tp:taxon-name-part taxon-name-part-type="species" reg="semirubida">semirubida</tp:taxon-name-part></tp:taxon-name></italic> / Lectotype <italic><tp:taxon-name><tp:taxon-name-part taxon-name-part-type="genus" reg="Litolathra">Litolathra</tp:taxon-name-part><tp:taxon-name-part taxon-name-part-type="species" reg="semirubida">semirubida</tp:taxon-name-part></tp:taxon-name></italic> Casey Desg. Haberski &amp; Caterino.”</p></tp:treatment-sec><tp:treatment-sec sec-type="material" id="SECID0EZZFK"><title>Other material.</title><p>USA: Massachusetts: ‘Mass’ (1, <named-content xmlns:xlink="http://www.w3.org/1999/xlink" content-type="dwc:institutional_code" xlink:title="United States National Museum" xlink:href="http://grbio.org/institution/smithsonian-institution-national-museum-natural-history-0" xlink:type="simple">USNM</named-content>). New York: ‘N. Y.’ (1, <named-content xmlns:xlink="http://www.w3.org/1999/xlink" content-type="dwc:institutional_code" xlink:title="United States National Museum" xlink:href="http://grbio.org/institution/smithsonian-institution-national-museum-natural-history-0" xlink:type="simple">USNM</named-content>). Rhode Island: ‘R. I.’ (2, <named-content xmlns:xlink="http://www.w3.org/1999/xlink" content-type="dwc:institutional_code" xlink:title="United States National Museum" xlink:href="http://grbio.org/institution/smithsonian-institution-national-museum-natural-history-0" xlink:type="simple">USNM</named-content>). South Carolina: Hampton Co.: Bluff Lake, Webb Wildlife Management Area, 29 Apr 2017, J. C. Ciegler, UV light (1, <named-content xmlns:xlink="http://www.w3.org/1999/xlink" content-type="dwc:institutional_code" xlink:title="Clemson University Arthropod Collection" xlink:href="http://grbio.org/institution/clemson-university-arthropod-collection" xlink:type="simple">CUAC</named-content>). Virginia: Sussex Co.: Chub Sandhill Natural Area Preserve, 24 Sep 2017, C. Harden, litter from dark moist woods near pool (2, <named-content xmlns:xlink="http://www.w3.org/1999/xlink" content-type="dwc:institutional_code" xlink:title="Clemson University Arthropod Collection" xlink:href="http://grbio.org/institution/clemson-university-arthropod-collection" xlink:type="simple">CUAC</named-content>); Botetourt Co.: Solitude Swamp, 28 Jun 2018, C. Harden, deep oak litter on swamp margin, exposed mounds (5, <named-content xmlns:xlink="http://www.w3.org/1999/xlink" content-type="dwc:institutional_code" xlink:title="Clemson University Arthropod Collection" xlink:href="http://grbio.org/institution/clemson-university-arthropod-collection" xlink:type="simple">CUAC</named-content>).</p></tp:treatment-sec><tp:treatment-sec sec-type="diagnosis" id="SECID0E41FK"><title>Diagnosis.</title><p>This species closely resembles <italic><tp:taxon-name><tp:taxon-name-part taxon-name-part-type="genus" reg="Lathrobium">L.</tp:taxon-name-part><tp:taxon-name-part taxon-name-part-type="species" reg="confusum">confusum</tp:taxon-name-part></tp:taxon-name></italic>. They differ in the lengths of the hind tarsomeres which are longer in <italic><tp:taxon-name><tp:taxon-name-part taxon-name-part-type="genus" reg="Lathrobium">L.</tp:taxon-name-part><tp:taxon-name-part taxon-name-part-type="species" reg="rhodeanum">rhodeanum</tp:taxon-name-part></tp:taxon-name></italic> than in <italic><tp:taxon-name><tp:taxon-name-part taxon-name-part-type="genus" reg="Lathrobium">L.</tp:taxon-name-part><tp:taxon-name-part taxon-name-part-type="species" reg="confusum">confusum</tp:taxon-name-part></tp:taxon-name></italic>. Females are otherwise difficult to tell apart, but males are easily identified by the elongate spine in the internal sac of the aedeagus, which is unique.</p></tp:treatment-sec><tp:treatment-sec sec-type="description" id="SECID0EE3FK"><title>Description.</title><p>Body length 7 mm. Body coloration red throughout. Females with paraprocts undivided, apices 2.7× longer than basal portion, sternite VIII oblong. Elytra longer and wider than pronotum. Antennomeres V–VII 2× as long as wide. Aedeagus with characteristic elongate structures of the internal sac (Fig. <xref ref-type="fig" rid="F31">48</xref>).</p></tp:treatment-sec><tp:treatment-sec sec-type="distribution" id="SECID0EO3FK"><title>Distribution.</title><p>Canada: QC (<xref ref-type="bibr" rid="B38">Newton 2022</xref>). USA: MA, NY, RI, <bold>SC</bold>, <bold>VA</bold>.</p></tp:treatment-sec><tp:treatment-sec sec-type="remarks" id="SECID0E33FK"><title>Remarks.</title><p>We reduce <italic><tp:taxon-name><tp:taxon-name-part taxon-name-part-type="genus" reg="Lathrobium">Lathrobium</tp:taxon-name-part><tp:taxon-name-part taxon-name-part-type="species" reg="semirubidum">semirubidum</tp:taxon-name-part></tp:taxon-name></italic> to synonymy with <italic><tp:taxon-name><tp:taxon-name-part taxon-name-part-type="genus" reg="Lathrobium">Lathrobium</tp:taxon-name-part><tp:taxon-name-part taxon-name-part-type="species" reg="rhodeanum">rhodeanum</tp:taxon-name-part></tp:taxon-name></italic>. <italic><tp:taxon-name><tp:taxon-name-part taxon-name-part-type="genus" reg="Lathrobium">Lathrobium</tp:taxon-name-part><tp:taxon-name-part taxon-name-part-type="species" reg="semirubidum">semirubidum</tp:taxon-name-part></tp:taxon-name></italic> was described from a single specimen that subtly differs from <italic><tp:taxon-name><tp:taxon-name-part taxon-name-part-type="genus" reg="Lathrobium">L.</tp:taxon-name-part><tp:taxon-name-part taxon-name-part-type="species" reg="rhodeanum">rhodeanum</tp:taxon-name-part></tp:taxon-name></italic> in body coloration, punctation, and head width, but these differences do not exceed the intraspecific variation observed in longer series of other <italic><tp:taxon-name><tp:taxon-name-part taxon-name-part-type="genus" reg="Lathrobium">Lathrobium</tp:taxon-name-part></tp:taxon-name></italic>. The lectotypes of both species were collected from the same location, on the same day, and their aedeagi are indistinguishable.</p></tp:treatment-sec><tp:treatment-sec><!--Section generated to contain objects referenced in tp:taxon-treatment.--><fig id="F31" position="float" orientation="portrait"><object-id xmlns:xlink="http://www.w3.org/1999/xlink" content-type="doi" xlink:type="simple">10.3897/zookeys.1198.118355.figures44-49</object-id><object-id xmlns:xlink="http://www.w3.org/1999/xlink" content-type="arpha" xlink:type="simple">2632F861-059F-5555-97B2-CF6D2169156B</object-id><label>Figures 44–49.</label><caption><p><italic><tp:taxon-name><tp:taxon-name-part taxon-name-part-type="genus" reg="Lathrobium">Lathrobium</tp:taxon-name-part></tp:taxon-name></italic> terminalia <bold>A</bold> female terminalia <bold>B</bold> male sternite VIII <bold>C</bold> aedeagus in ventral view <bold>D</bold> aedeagus in lateral view. <bold>44</bold><italic><tp:taxon-name><tp:taxon-name-part taxon-name-part-type="genus" reg="Lathrobium">L.</tp:taxon-name-part><tp:taxon-name-part taxon-name-part-type="species" reg="leconteanum">leconteanum</tp:taxon-name-part></tp:taxon-name></italic><bold>45</bold><italic><tp:taxon-name><tp:taxon-name-part taxon-name-part-type="genus" reg="Lathrobium">L.</tp:taxon-name-part><tp:taxon-name-part taxon-name-part-type="species" reg="lineatocolle">lineatocolle</tp:taxon-name-part></tp:taxon-name></italic><bold>46</bold><italic><tp:taxon-name><tp:taxon-name-part taxon-name-part-type="genus" reg="Lathrobium">L.</tp:taxon-name-part><tp:taxon-name-part taxon-name-part-type="species" reg="pedale">pedale</tp:taxon-name-part></tp:taxon-name></italic><bold>47</bold><italic><tp:taxon-name><tp:taxon-name-part taxon-name-part-type="genus" reg="Lathrobium">L.</tp:taxon-name-part><tp:taxon-name-part taxon-name-part-type="species" reg="praelongum">praelongum</tp:taxon-name-part></tp:taxon-name></italic><bold>48</bold><italic><tp:taxon-name><tp:taxon-name-part taxon-name-part-type="genus" reg="Lathrobium">L.</tp:taxon-name-part><tp:taxon-name-part taxon-name-part-type="species" reg="rhodeanum">rhodeanum</tp:taxon-name-part></tp:taxon-name></italic><bold>49</bold><italic><tp:taxon-name><tp:taxon-name-part taxon-name-part-type="genus" reg="Lathrobium">L.</tp:taxon-name-part><tp:taxon-name-part taxon-name-part-type="species" reg="simile">simile</tp:taxon-name-part></tp:taxon-name></italic>. Scale bars: 1 mm.</p></caption><graphic xmlns:xlink="http://www.w3.org/1999/xlink" xlink:href="zookeys-1198-193_article-118355__-g031.jpg" position="float" orientation="portrait" xlink:type="simple" id="oo_1033587.jpg"><uri content-type="original_file" xlink:type="simple">https://binary.pensoft.net/fig/1033587</uri></graphic></fig></tp:treatment-sec><ref-list><ref id="B5"><mixed-citation xmlns:xlink="http://www.w3.org/1999/xlink" xlink:type="simple"><person-group><name name-style="western"><surname>Bernhauer</surname><given-names>M</given-names></name><name name-style="western"><surname>Schubert</surname><given-names>K</given-names></name></person-group> (<year>1912</year>) <source>Coleopterorum catalogus, pars 40, <tp:taxon-name><tp:taxon-name-part taxon-name-part-type="family">Staphylinidae</tp:taxon-name-part></tp:taxon-name> III. W.</source><publisher-name>Junk</publisher-name>, <publisher-loc>Berlin</publisher-loc>, <size units="page">288 pp</size>.</mixed-citation></ref><ref id="B38"><mixed-citation xmlns:xlink="http://www.w3.org/1999/xlink" xlink:type="simple"><person-group><name name-style="western"><surname>Newton</surname><given-names>A</given-names></name></person-group> (<year>2022</year>) <tp:taxon-name><tp:taxon-name-part taxon-name-part-type="infraorder">Staphyliniformia</tp:taxon-name-part></tp:taxon-name> world catalog database. In: O. Bánki, Y. Roskov, M. Döring, G. Ower, L. Vandepitte, D. Hobern, D. Remsen, P. Schalk, R. E. DeWalt, M. Keping, J. Miller, T. Orrell, R. Aalbu, R. Adlard, E. M. Adriaenssens, C. Aedo, E. Aescht, N. Akkari, S. Alexander, et al. (Eds) Catalogue of Life Checklist. [Version Aug 2022] <ext-link xlink:href="10.48580/dfqf-3gk" ext-link-type="doi" xlink:type="simple">https://doi.org/10.48580/dfqf-3gk</ext-link></mixed-citation></ref></ref-list></tp:taxon-treatment>
