# Supplementary material for: ﻿A review of Nearctic Lathrobium (Coleoptera, Staphylinidae), with revision and descriptions of new flightless species from the mountains of the southeastern U.S
Source: Zookeys. 2024 Apr 25;1198:193–277. doi: 10.3897/zookeys.1198.118355 (PMC11066506; doi:10.3897/zookeys.1198.118355)
Supplement: XML Treatment for Lathrobium (Lathrobium) simile [file zookeys.1198.118355-treatment32.xml]

<!DOCTYPE tp:taxon-treatment
  PUBLIC "-//TaxonX//DTD Taxonomic Treatment Publishing DTD v0 20100105//EN" "tax-treatment-NSO.dtd">
<tp:taxon-treatment xmlns:tp="http://www.plazi.org/taxpub"><tp:treatment-meta><kwd-group><label>Taxon classification</label><kwd>
                <named-content content-type="kingdom">Animalia</named-content>
              </kwd><kwd>
                <named-content content-type="order">Coleoptera</named-content>
              </kwd><kwd>
                <named-content content-type="family">Staphylinidae</named-content>
              </kwd></kwd-group><mixed-citation publication-type="journal"><person-group><name><surname>Haberski</surname><given-names>Adam</given-names></name><name><surname>Caterino</surname><given-names>Michael S.</given-names></name></person-group><article-title>﻿A review of Nearctic <italic><tp:taxon-name><tp:taxon-name-part taxon-name-part-type="genus" reg="Lathrobium">Lathrobium</tp:taxon-name-part></tp:taxon-name></italic> (<tp:taxon-name><tp:taxon-name-part taxon-name-part-type="order">Coleoptera</tp:taxon-name-part></tp:taxon-name>, <tp:taxon-name><tp:taxon-name-part taxon-name-part-type="family">Staphylinidae</tp:taxon-name-part></tp:taxon-name>), with revision and descriptions of new flightless species from the mountains of the southeastern U.S.</article-title><source>Zookeys</source><day>25</day><month>04</month><year>2024</year><volume>1198</volume><fpage>193</fpage><lpage>277</lpage><pub-id pub-id-type="doi">10.3897/zookeys.1198.118355</pub-id></mixed-citation></tp:treatment-meta><tp:nomenclature><label>﻿</label><tp:taxon-name><object-id xmlns:xlink="http://www.w3.org/1999/xlink" content-type="arpha" xlink:type="simple">25E53830-CC0E-59A6-85E1-1D3F72FBA9C2</object-id><tp:taxon-name-part taxon-name-part-type="genus" reg="Lathrobium">Lathrobium</tp:taxon-name-part> (<tp:taxon-name-part taxon-name-part-type="subgenus" reg="Lathrobium">Lathrobium</tp:taxon-name-part>) <tp:taxon-name-part taxon-name-part-type="species" reg="simile">simile</tp:taxon-name-part></tp:taxon-name><tp:taxon-authority>LeConte, 1863</tp:taxon-authority><tp:nomenclature-citation-list><tp:nomenclature-citation><tp:taxon-name>
                  <tp:taxon-name-part taxon-name-part-type="genus" reg="Lathrobium">Lathrobium</tp:taxon-name-part>
                  <tp:taxon-name-part taxon-name-part-type="species" reg="simile">simile</tp:taxon-name-part>
                </tp:taxon-name><comment>LeConte, 1863: 43.</comment></tp:nomenclature-citation></tp:nomenclature-citation-list></tp:nomenclature><tp:treatment-sec sec-type="type material" id="SECID0EJAGK"><title>Type material.</title><p><bold><italic>Lectotype</italic></bold>, <italic><tp:taxon-name><tp:taxon-name-part taxon-name-part-type="genus" reg="Lathrobium">Lathrobium</tp:taxon-name-part><tp:taxon-name-part taxon-name-part-type="species" reg="simile">simile</tp:taxon-name-part></tp:taxon-name></italic> LeConte, herein designated (MCZ): Pink disc / “♂ / [handwritten] <italic><tp:taxon-name><tp:taxon-name-part taxon-name-part-type="genus" reg="Lathrobium">L.</tp:taxon-name-part><tp:taxon-name-part taxon-name-part-type="species" reg="simile">simile</tp:taxon-name-part></tp:taxon-name></italic> Lec. / [red] Type 6449 / Lectotype <italic><tp:taxon-name><tp:taxon-name-part taxon-name-part-type="genus" reg="Lathrobium">Lathrobium</tp:taxon-name-part><tp:taxon-name-part taxon-name-part-type="species" reg="simile">simile</tp:taxon-name-part></tp:taxon-name></italic> Leconte Desg. Haberski &amp; Caterino.”</p></tp:treatment-sec><tp:treatment-sec sec-type="material" id="SECID0EVBGK"><title>Other material.</title><p>Canada: Manitoba: Aweme (4, <named-content xmlns:xlink="http://www.w3.org/1999/xlink" content-type="dwc:institutional_code" xlink:title="United States National Museum" xlink:href="http://grbio.org/institution/smithsonian-institution-national-museum-natural-history-0" xlink:type="simple">USNM</named-content>). USA: Massachusetts: ‘Mass’ (4, <named-content xmlns:xlink="http://www.w3.org/1999/xlink" content-type="dwc:institutional_code" xlink:title="United States National Museum" xlink:href="http://grbio.org/institution/smithsonian-institution-national-museum-natural-history-0" xlink:type="simple">USNM</named-content>). New Hampshire: Strafford Co.: Spruce Hole Conservation Area, D. S. Chandler (1, <named-content xmlns:xlink="http://www.w3.org/1999/xlink" content-type="dwc:institutional_code" xlink:title="University of New Hampshire" xlink:href="http://grbio.org/institution/university-new-hampshire" xlink:type="simple">UNHC</named-content>); Grafton Co.: Hubbard Brook Experimental Forest, D. S. Chandler (1, UNH). New Jersey: ‘N. J.?’ (1, <named-content xmlns:xlink="http://www.w3.org/1999/xlink" content-type="dwc:institutional_code" xlink:title="United States National Museum" xlink:href="http://grbio.org/institution/smithsonian-institution-national-museum-natural-history-0" xlink:type="simple">USNM</named-content>). New York: ‘N. Y.’ (3, <named-content xmlns:xlink="http://www.w3.org/1999/xlink" content-type="dwc:institutional_code" xlink:title="United States National Museum" xlink:href="http://grbio.org/institution/smithsonian-institution-national-museum-natural-history-0" xlink:type="simple">USNM</named-content>). Pennsylvania: Philadelphia, July 1928 (1, <named-content xmlns:xlink="http://www.w3.org/1999/xlink" content-type="dwc:institutional_code" xlink:title="Canadian National Collection" xlink:href="http://grbio.org/institution/canadian-national-collection-insects-arachnids-and-nematodes" xlink:type="simple">CNC</named-content>). Rhode Island: ‘R. I.’ (6, <named-content xmlns:xlink="http://www.w3.org/1999/xlink" content-type="dwc:institutional_code" xlink:title="United States National Museum" xlink:href="http://grbio.org/institution/smithsonian-institution-national-museum-natural-history-0" xlink:type="simple">USNM</named-content>). Vermont: White River Junction, 29.V.1979, E.J. Kiteley (4, <named-content xmlns:xlink="http://www.w3.org/1999/xlink" content-type="dwc:institutional_code" xlink:title="Canadian National Collection" xlink:href="http://grbio.org/institution/canadian-national-collection-insects-arachnids-and-nematodes" xlink:type="simple">CNC</named-content>).</p></tp:treatment-sec><tp:treatment-sec sec-type="diagnosis" id="SECID0EDDGK"><title>Diagnosis.</title><p>This species can be difficult to distinguish from <italic><tp:taxon-name><tp:taxon-name-part taxon-name-part-type="genus" reg="Lathrobium">L.</tp:taxon-name-part><tp:taxon-name-part taxon-name-part-type="species" reg="sparsellum">sparsellum</tp:taxon-name-part></tp:taxon-name></italic>. <italic><tp:taxon-name><tp:taxon-name-part taxon-name-part-type="genus" reg="Lathrobium">Lathrobium</tp:taxon-name-part><tp:taxon-name-part taxon-name-part-type="species" reg="simile">simile</tp:taxon-name-part></tp:taxon-name></italic> has elongate antennomeres, whereas <italic><tp:taxon-name><tp:taxon-name-part taxon-name-part-type="genus" reg="Lathrobium">L.</tp:taxon-name-part><tp:taxon-name-part taxon-name-part-type="species" reg="sparsellum">sparsellum</tp:taxon-name-part></tp:taxon-name></italic> has subquadrate antennomeres. Additionally, <italic><tp:taxon-name><tp:taxon-name-part taxon-name-part-type="genus" reg="Lathrobium">L.</tp:taxon-name-part><tp:taxon-name-part taxon-name-part-type="species" reg="simile">simile</tp:taxon-name-part></tp:taxon-name></italic> has a marginally thicker neck. Males can be further distinguished by the emargination on sternite VIII. The emargination of <italic><tp:taxon-name><tp:taxon-name-part taxon-name-part-type="genus" reg="Lathrobium">L.</tp:taxon-name-part><tp:taxon-name-part taxon-name-part-type="species" reg="simile">simile</tp:taxon-name-part></tp:taxon-name></italic> is wider than deep and there is a patch of thick black setae below. The emargination of <italic><tp:taxon-name><tp:taxon-name-part taxon-name-part-type="genus" reg="Lathrobium">L.</tp:taxon-name-part><tp:taxon-name-part taxon-name-part-type="species" reg="sparsellum">sparsellum</tp:taxon-name-part></tp:taxon-name></italic> is deeper than wide and there are no thick black setae. Females are easily distinguished by the shape of the proctiger, which is conical in <italic><tp:taxon-name><tp:taxon-name-part taxon-name-part-type="genus" reg="Lathrobium">L.</tp:taxon-name-part><tp:taxon-name-part taxon-name-part-type="species" reg="simile">simile</tp:taxon-name-part></tp:taxon-name></italic> but pointed in <italic><tp:taxon-name><tp:taxon-name-part taxon-name-part-type="genus" reg="Lathrobium">L.</tp:taxon-name-part><tp:taxon-name-part taxon-name-part-type="species" reg="sparsellum">sparsellum</tp:taxon-name-part></tp:taxon-name></italic>, a unique characteristic of that species.</p></tp:treatment-sec><tp:treatment-sec sec-type="description" id="SECID0EBGGK"><title>Description.</title><p>Body length 8 mm; body coloration red, appendages light yellow. Gular sutures parallel, widely separate; antennomeres V–VII longer than wide. Elytra as long as pronotum. Females with paraprocts divided; sternite VIII oblong. Male sternite VIII with wide, shallow emargination and two vertical rows of thick black setae (Fig. <xref ref-type="fig" rid="F31">49B</xref>). Genitalia as in Fig. <xref ref-type="fig" rid="F31">49</xref>.</p></tp:treatment-sec><tp:treatment-sec sec-type="distribution" id="SECID0EPGGK"><title>Distribution.</title><p>Canada: MB, NB, NS, ON, QC (<xref ref-type="bibr" rid="B12">Bousquet et al. 2013</xref>). USA: CT, DC, IN, MA, ME, NH, NJ, NY, <bold>PA</bold>, RI, <bold>VT</bold> (<xref ref-type="bibr" rid="B38">Newton 2022</xref>).</p></tp:treatment-sec><tp:treatment-sec><!--Section generated to contain objects referenced in tp:taxon-treatment.--><fig id="F31" position="float" orientation="portrait"><object-id xmlns:xlink="http://www.w3.org/1999/xlink" content-type="doi" xlink:type="simple">10.3897/zookeys.1198.118355.figures44-49</object-id><object-id xmlns:xlink="http://www.w3.org/1999/xlink" content-type="arpha" xlink:type="simple">2632F861-059F-5555-97B2-CF6D2169156B</object-id><label>Figures 44–49.</label><caption><p><italic><tp:taxon-name><tp:taxon-name-part taxon-name-part-type="genus" reg="Lathrobium">Lathrobium</tp:taxon-name-part></tp:taxon-name></italic> terminalia <bold>A</bold> female terminalia <bold>B</bold> male sternite VIII <bold>C</bold> aedeagus in ventral view <bold>D</bold> aedeagus in lateral view. <bold>44</bold><italic><tp:taxon-name><tp:taxon-name-part taxon-name-part-type="genus" reg="Lathrobium">L.</tp:taxon-name-part><tp:taxon-name-part taxon-name-part-type="species" reg="leconteanum">leconteanum</tp:taxon-name-part></tp:taxon-name></italic><bold>45</bold><italic><tp:taxon-name><tp:taxon-name-part taxon-name-part-type="genus" reg="Lathrobium">L.</tp:taxon-name-part><tp:taxon-name-part taxon-name-part-type="species" reg="lineatocolle">lineatocolle</tp:taxon-name-part></tp:taxon-name></italic><bold>46</bold><italic><tp:taxon-name><tp:taxon-name-part taxon-name-part-type="genus" reg="Lathrobium">L.</tp:taxon-name-part><tp:taxon-name-part taxon-name-part-type="species" reg="pedale">pedale</tp:taxon-name-part></tp:taxon-name></italic><bold>47</bold><italic><tp:taxon-name><tp:taxon-name-part taxon-name-part-type="genus" reg="Lathrobium">L.</tp:taxon-name-part><tp:taxon-name-part taxon-name-part-type="species" reg="praelongum">praelongum</tp:taxon-name-part></tp:taxon-name></italic><bold>48</bold><italic><tp:taxon-name><tp:taxon-name-part taxon-name-part-type="genus" reg="Lathrobium">L.</tp:taxon-name-part><tp:taxon-name-part taxon-name-part-type="species" reg="rhodeanum">rhodeanum</tp:taxon-name-part></tp:taxon-name></italic><bold>49</bold><italic><tp:taxon-name><tp:taxon-name-part taxon-name-part-type="genus" reg="Lathrobium">L.</tp:taxon-name-part><tp:taxon-name-part taxon-name-part-type="species" reg="simile">simile</tp:taxon-name-part></tp:taxon-name></italic>. Scale bars: 1 mm.</p></caption><graphic xmlns:xlink="http://www.w3.org/1999/xlink" xlink:href="zookeys-1198-193_article-118355__-g031.jpg" position="float" orientation="portrait" xlink:type="simple" id="oo_1033587.jpg"><uri content-type="original_file" xlink:type="simple">https://binary.pensoft.net/fig/1033587</uri></graphic></fig></tp:treatment-sec><ref-list><ref id="B12"><mixed-citation xmlns:xlink="http://www.w3.org/1999/xlink" xlink:type="simple"><person-group><name name-style="western"><surname>Bousquet</surname><given-names>Y</given-names></name><name name-style="western"><surname>Bouchard</surname><given-names>P</given-names></name><name name-style="western"><surname>Davies</surname><given-names>A</given-names></name><name name-style="western"><surname>Sikes</surname><given-names>D</given-names></name></person-group> (<year>2013</year>) <article-title>Checklist of beetles (<tp:taxon-name><tp:taxon-name-part taxon-name-part-type="order">Coleoptera</tp:taxon-name-part></tp:taxon-name>) of Canada and Alaska. Second edition.</article-title><source>ZooKeys</source><volume>360</volume>: <fpage>1</fpage>–<lpage>44</lpage>. <ext-link xlink:href="10.3897/zookeys.360.4742" ext-link-type="doi" xlink:type="simple">https://doi.org/10.3897/zookeys.360.4742</ext-link></mixed-citation></ref><ref id="B38"><mixed-citation xmlns:xlink="http://www.w3.org/1999/xlink" xlink:type="simple"><person-group><name name-style="western"><surname>Newton</surname><given-names>A</given-names></name></person-group> (<year>2022</year>) <tp:taxon-name><tp:taxon-name-part taxon-name-part-type="infraorder">Staphyliniformia</tp:taxon-name-part></tp:taxon-name> world catalog database. In: O. Bánki, Y. Roskov, M. Döring, G. Ower, L. Vandepitte, D. Hobern, D. Remsen, P. Schalk, R. E. DeWalt, M. Keping, J. Miller, T. Orrell, R. Aalbu, R. Adlard, E. M. Adriaenssens, C. Aedo, E. Aescht, N. Akkari, S. Alexander, et al. (Eds) Catalogue of Life Checklist. [Version Aug 2022] <ext-link xlink:href="10.48580/dfqf-3gk" ext-link-type="doi" xlink:type="simple">https://doi.org/10.48580/dfqf-3gk</ext-link></mixed-citation></ref></ref-list></tp:taxon-treatment>
