# Supplementary material for: ﻿A review of Nearctic Lathrobium (Coleoptera, Staphylinidae), with revision and descriptions of new flightless species from the mountains of the southeastern U.S
Source: Zookeys. 2024 Apr 25;1198:193–277. doi: 10.3897/zookeys.1198.118355 (PMC11066506; doi:10.3897/zookeys.1198.118355)
Supplement: XML Treatment for Pseudolathra parcum [file zookeys.1198.118355-treatment37.xml]

<!DOCTYPE tp:taxon-treatment
  PUBLIC "-//TaxonX//DTD Taxonomic Treatment Publishing DTD v0 20100105//EN" "tax-treatment-NSO.dtd">
<tp:taxon-treatment xmlns:tp="http://www.plazi.org/taxpub"><tp:treatment-meta><kwd-group><label>Taxon classification</label><kwd>
                <named-content content-type="kingdom">Animalia</named-content>
              </kwd><kwd>
                <named-content content-type="order">Coleoptera</named-content>
              </kwd><kwd>
                <named-content content-type="family">Staphylinidae</named-content>
              </kwd></kwd-group><mixed-citation publication-type="journal"><person-group><name><surname>Haberski</surname><given-names>Adam</given-names></name><name><surname>Caterino</surname><given-names>Michael S.</given-names></name></person-group><article-title>﻿A review of Nearctic <italic><tp:taxon-name><tp:taxon-name-part taxon-name-part-type="genus" reg="Lathrobium">Lathrobium</tp:taxon-name-part></tp:taxon-name></italic> (<tp:taxon-name><tp:taxon-name-part taxon-name-part-type="order">Coleoptera</tp:taxon-name-part></tp:taxon-name>, <tp:taxon-name><tp:taxon-name-part taxon-name-part-type="family">Staphylinidae</tp:taxon-name-part></tp:taxon-name>), with revision and descriptions of new flightless species from the mountains of the southeastern U.S.</article-title><source>Zookeys</source><day>25</day><month>04</month><year>2024</year><volume>1198</volume><fpage>193</fpage><lpage>277</lpage><pub-id pub-id-type="doi">10.3897/zookeys.1198.118355</pub-id></mixed-citation></tp:treatment-meta><tp:nomenclature><label>﻿</label><tp:taxon-name>
              <object-id xmlns:xlink="http://www.w3.org/1999/xlink" content-type="arpha" xlink:type="simple">77095513-750A-5BF2-86EC-C91265E18E4C</object-id>
              <tp:taxon-name-part taxon-name-part-type="genus" reg="Pseudolathra">Pseudolathra</tp:taxon-name-part>
              <tp:taxon-name-part taxon-name-part-type="species" reg="parcum">parcum</tp:taxon-name-part>
            </tp:taxon-name><tp:taxon-authority>(LeConte, 1880)</tp:taxon-authority><tp:taxon-status xmlns:xlink="http://www.w3.org/1999/xlink" xlink:type="simple">comb. nov.</tp:taxon-status><tp:nomenclature-citation-list><tp:nomenclature-citation><tp:taxon-name>
                  <tp:taxon-name-part taxon-name-part-type="genus" reg="Lathrobium">Lathrobium</tp:taxon-name-part>
                  <tp:taxon-name-part taxon-name-part-type="species" reg="parcum">parcum</tp:taxon-name-part>
                </tp:taxon-name><comment>LeConte, 1880: 92.</comment></tp:nomenclature-citation></tp:nomenclature-citation-list></tp:nomenclature><tp:treatment-sec sec-type="type material" id="SECID0EFYHK"><title>Type material.</title><p><bold><italic>Holotype</italic></bold> (MCZ): “Capron 15.4. Fla / 741 / [handwritten] <italic><tp:taxon-name><tp:taxon-name-part taxon-name-part-type="genus" reg="Lathrobium">L.</tp:taxon-name-part><tp:taxon-name-part taxon-name-part-type="species" reg="parcum">parcum</tp:taxon-name-part></tp:taxon-name></italic> Lec. / [red] Type 6458.”</p></tp:treatment-sec><tp:treatment-sec sec-type="remarks" id="SECID0E2YHK"><title>Remarks.</title><p>This species is transferred to <italic><tp:taxon-name><tp:taxon-name-part taxon-name-part-type="genus" reg="Pseudolathra">Pseudolathra</tp:taxon-name-part></tp:taxon-name></italic> based on the protibia not being expanded with protibial combs in lateral view (<xref ref-type="bibr" rid="B50">Żyła et al. 2020</xref>).</p></tp:treatment-sec><ref-list><ref id="B50"><mixed-citation xmlns:xlink="http://www.w3.org/1999/xlink" xlink:type="simple"><person-group><name name-style="western"><surname>Żyła</surname><given-names>D</given-names></name><name name-style="western"><surname>Bogri</surname><given-names>A</given-names></name><name name-style="western"><surname>Heath</surname><given-names>TA</given-names></name><name name-style="western"><surname>Solodovnikov</surname><given-names>A</given-names></name></person-group> (<year>2020</year>) Total-evidence analysis resolves the phylogenetic position of an enigmatic group of <tp:taxon-name><tp:taxon-name-part taxon-name-part-type="subfamily">Paederinae</tp:taxon-name-part></tp:taxon-name> rove beetles (<tp:taxon-name><tp:taxon-name-part taxon-name-part-type="order">Coleoptera</tp:taxon-name-part></tp:taxon-name>: <tp:taxon-name><tp:taxon-name-part taxon-name-part-type="family">Staphylinidae</tp:taxon-name-part></tp:taxon-name>). Molecular Phylogenetics and Evolution 157: 107059. <ext-link xlink:href="10.1016/j.ympev.2020.107059" ext-link-type="doi" xlink:type="simple">https://doi.org/10.1016/j.ympev.2020.107059</ext-link></mixed-citation></ref></ref-list></tp:taxon-treatment>
