# Supplementary material for: ﻿A review of Nearctic Lathrobium (Coleoptera, Staphylinidae), with revision and descriptions of new flightless species from the mountains of the southeastern U.S
Source: Zookeys. 2024 Apr 25;1198:193–277. doi: 10.3897/zookeys.1198.118355 (PMC11066506; doi:10.3897/zookeys.1198.118355)
Supplement: Supplementary material 1 — COI sequence data from Appalachian Lathrobium and outgroups [file zookeys-1198-193_article-118355__-s001.txt]

>Astenus.MSC-5784
ACTTTGTACTTTATTTTTGGAGCTTGAGCAGGAATAGTAGGAACATCTCTTAGCCTTTTAATTCGAGCTGAACTTGGATC
CCCAGGAAGATTAATTGGTGATGACCAAATTTATAATGTAATTGTCACAGCTCATGCATTTGTAATAATTTTCTTCATAG
TTATACCTATCGTCATTGGAGGATTTGGTAATTGATTAGTTCCTTTAATGCTAGGAGCTCCTGATATAGCTTTTCCTCGA
ATAAATAATATGAGATTTTGATTACTACCCCCATCATTATCTCTACTATTGATAAGAAGAATAGTTGAAAGAGGAGCTGG
AACAGGATGAACAGTTTACCCACCTCTCTCTTCTAATATAGCCCATGGAGGAGCATCTGTAGATTTAGCAATTTTTAGGC
TTCATCTAGCTGGAATTTCATCAATTCTCGGAGCTGTGAATTTTATTACTACTGCTATCAATATACGATCTACAGGAATA
ACTTATGAACGAATACCATTATTTGTTTGATCTGTAGGAATTACAGCTCTTCTTCTTCTTCTCTCTCTCCCTGTACTTGC
AGGAGCTATCACTATACTTTTAACAGATCGAAATCTTAATACTTCATTTTTTGACCCTGCTGGAGGAGGAGACCCAATTC
TTTATCAACATTTATT

>Lathrobium_carolinae.CUAC000168975
ACTTTGTACTTTATCTTTGGGGCCTGGTCAGGTATAGTTGGAACCTCTCTAAGATTATTAATTCGAACAGAACTAGGAAA
CCCCGGATCATTAATTGGGGATGACCAAATTTATAACGTAATTGTTACAGCCCATGCCTTTGTCATAATTTTTTTTATAG
TGATACCGATTATAATTGGTGGATTTGGAAATTGACTCGTTCCTTTAATACTTGGTGCCCCTGATATAGCTTTTCCTCGA
ATAAACAACATAAGATTTTGATTGCTCCCTCCATCATTATCGTTGTTGTTAATAAGAAGAATAGTAGAAAGAGGTGCTGG
AACAGGATGAACGGTTTATCCCCCACTTTCATCAAATATTGCCCACGGTGGAGCTTCAGTTGATTTAGCTATTTTTAGAC
TACATTTAGCAGGAATCTCTTCAATTTTAGGAGCAGTTAATTTTATTACTACTGTAATCAATATACGATCTCCTGGCATA
ACTTATGAGCGTATGCCTTTATTTGTTTGAGCCGTAGCTATTACAGCACTACTTTTACTACTATCCCTACCTGTATTAGC
TGGAGCAATTACAATACTATTAACTGATCGAAATTTAAACACATCCTTTTTTGATCCTGCGGGAGGAGGTGATCCAATTT
TATACCAACATTTATT

>Lathrobium_carolinae.CUAC000168991
ACTTTGTACTTTATCTTTGGGGCCTGGTCAGGTATAGTTGGAACCTCTCTAAGATTATTAATTCGAACAGAACTAGGAAA
CCCCGGATCATTAATTGGGGATGACCAAATTTATAACGTAATTGTTACAGCCCATGCCTTTGTCATAATTTTTTTTATAG
TGATACCGATTATAATTGGTGGATTTGGAAATTGACTCGTTCCTTTAATACTTGGTGCCCCTGATATAGCTTTTCCTCGA
ATAAACAACATAAGATTTTGATTGCTCCCTCCATCATTATCGTTGTTGTTAATAAGAAGAATAGTAGAAAGAGGTGCTGG
AACAGGATGAACGGTTTATCCCCCACTTTCATCAAATATTGCCCACGGTGGAGCTTCAGTTGATTTAGCTATTTTTAGAC
TACATTTAGCAGGAATCTCTTCAATTTTAGGAGCAGTTAATTTTATTACTACTGTAATCAATATACGATCTCCTGGCATA
ACTTATGAGCGTATGCCTTTATTTGTTTGAGCCGTAGCTATTACAGCACTACTTTTACTACTATCCCTACCTGTATTAGC
TGGAGCAATTACAATACTATTAACTGATCGAAATTTAAACACATCCTTTTTTGATCCTGCGGGAGGAGGTGATCCAATTT
TATACCAACATTTATT

>Lathrobium_carolinae.CUAC000168994
ACTTTGTACTTTATCTTTGGGGCCTGGTCAGGTATAGTTGGAACCTCTCTAAGATTATTAATTCGAACAGAACTAGGAAA
CCCCGGATCATTAATTGGGGATGACCAAATTTATAACGTAATTGTTACAGCCCATGCCTTTGTCATAATTTTTTTTATAG
TGATACCGATTATAATTGGTGGATTTGGAAATTGACTCGTTCCTTTAATACTTGGTGCCCCTGATATAGCTTTTCCTCGA
ATAAACAACATAAGATTTTGATTGCTCCCTCCATCATTATCGTTGTTGTTAATAAGAAGAATAGTAGAAAGAGGTGCTGG
AACAGGATGAACGGTTTATCCCCCACTTTCATCAAATATTGCCCACGGTGGAGCTTCAGTTGATTTAGCTATTTTTAGAC
TACATTTAGCAGGAATCTCTTCAATTTTAGGAGCAGTTAATTTTATTACTACTGTAATCAATATACGATCTCCTGGCATA
ACTTATGAGCGTATGCCTTTATTTGTTTGAGCCGTAGCTATTACAGCACTACTTTTACTACTATCCCTACCTGTATTAGC
TGGAGCAATTACAATACTATTAACTGATCGAAATTTAAACACATCCTTTTTTGATCCTGCGGGAGGAGGTGATCCAATTT
TATACCAACATTTATT

>Lathrobium_carolinae.CUAC000168992
ACTTTGTACTTTATCTTTGGGGCCTGGTCAGGTATAGTTGGAACCTCTCTAAGATTATTAATTCGAACAGAACTAGGAAA
CCCCGGATCATTAATTGGGGATGACCAAATTTATAACGTAATTGTTACAGCCCATGCCTTTGTCATAATTTTTTTTATAG
TGATACCGATTATAATTGGTGGATTTGGAAATTGACTCGTTCCTTTAATACTTGGTGCCCCTGATATAGCTTTTCCTCGA
ATAAACAACATAAGATTTTGATTGCTCCCTCCATCATTATCGTTGTTGTTAATAAGAAGAATAGTAGAAAGAGGTGCTGG
AACAGGATGAACGGTTTATCCCCCACTTTCATCAAATATTGCCCACGGTGGAGCTTCAGTTGATTTAGCTATTTTTAGAC
TACATTTAGCAGGAATCTCTTCAATTTTAGGAGCAGTTAATTTTATTACTACTGTAATCAATATACGATCTCCTGGCATA
ACTTATGAGCGTATGCCTTTATTTGTTTGAGCCGTAGCTATTACAGCACTACTTTTACTACTATCCCTACCTGTATTAGC
TGGAGCAATTACAATACTATTAACTGATCGAAATTTAAACACATCCTTTTTTGATCCTGCGGGAGGAGGTGATCCAATTT
TATACCAACATTTATT

>Lathrobium_carolinae.CUAC000003216
ACTTTGTACTTTATCTTTGGGGCCTGGTCAGGTATAGTTGGAACCTCTCTAAGATTATTAATTCGAACAGAACTAGGAAA
CCCCGGATCATTAATTGGGGATGACCAAATTTATAACGTAATTGTTACAGCCCATGCCTTTGTCATAATTTTTTTTATAG
TGATACCGATTATAATTGGTGGATTTGGAAATTGACTCGTTCCTTTAATACTTGGTGCCCCTGATATAGCTTTTCCTCGA
ATAAACAACATAAGATTTTGATTGCTCCCTCCATCATTATCGTTGTTGTTAATAAGAAGAATAGTAGAAAGAGGTGCTGG
AACAGGATGAACGGTTTATCCCCCACTTTCATCAAATATTGCCCACGGTGGAGCTTCAGTTGATTTAGCTATTTTTAGAC
TACATTTAGCAGGAATCTCTTCAATTTTAGGAGCAGTTAATTTTATTACTACTGTAATCAATATACGATCTCCTGGCATA
ACTTATGAGCGTATACCTTTATTTGTTTGAGCCGTAGCTATTACAGCACTACTTTTACTACTATCCCTACCTGTATTAGC
TGGAGCAATTACAATACTATTAACTGATCGAAATTTAAACACATCCTTTTTTGATCCTGCGGGAGGAGGTGATCCAATTT
TATACCAACATTTATT

>Lathrobium_carolinae.CUAC000168990
ACTTTGTACTTTATCTTTGGGGCCTGGTCAGGTATAGTTGGAACCTCTCTAAGATTATTAATTCGAACAGAACTAGGAAA
CCCCGGATCATTAATTGGGGATGACCAAATTTATAACGTAATTGTTACAGCCCATGCCTTTGTCATAATTTTTTTTATAG
TGATACCGATTATAATTGGTGGATTTGGAAATTGACTCGTTCCTTTAATACTTGGTGCCCCTGATATAGCTTTTCCTCGA
ATAAACAACATAAGATTTTGATTGCTCCCTCCATCATTATCGTTGTTGTTAATAAGAAGAATAGTAGAAAGAGGTGCTGG
AACAGGATGAACGGTTTATCCCCCACTTTCATCAAATATTGCCCACGGTGGAGCTTCAGTTGATTTAGCTATTTTTAGAC
TACATTTAGCAGGAATCTCTTCAATTTTAGGAGCAGTTAATTTTATTACTACTGTAATCAATATACGATCTCCTGGCATA
ACTTATGAGCGTATACCTTTATTTGTTTGAGCCGTAGCTATTACAGCACTACTTTTACTACTATCCCTACCTGTATTAGC
TGGAGCAATTACAATACTATTAACTGATCGAAATTTAAACACATCCTTTTTTGATCCTGCGGGAGGAGGTGATCCAATTT
TATACCAACATTTATT

>Lathrobium_carolinae.CUAC000168978
ACTTTGTACTTTATCTTTGGGGCCTGGTCAGGTATAGTTGGAACCTCTCTAAGATTATTAATTCGAACAGAACTAGGAAA
CCCCGGATCATTAATTGGGGATGACCAAATTTATAACGTAATTGTTACAGCCCATGCCTTTGTCATAATTTTTTTTATAG
TGATACCGATTATAATTGGTGGATTTGGAAATTGACTCGTTCCTTTAATACTTGGTGCCCCTGATATAGCTTTTCCTCGA
ATAAACAACATAAGATTTTGATTGCTCCCTCCATCATTATCGTTGTTGTTAATAAGAAGAATAGTAGAAAGAGGTGCTGG
AACAGGATGAACGGTTTATCCCCCACTTTCATCAAATATTGCCCACGGTGGAGCTTCAGTTGATTTAGCTATTTTTAGAC
TACATTTAGCAGGAATCTCTTCAATTTTAGGAGCAGTTAATTTTATTACTACTGTAATCAATATACGATCTCCTGGCATA
ACTTATGAGCGTATGCCTTTATTTGTTTGAGCCGTAGCTATTACAGCACTACTTTTACTACTATCCCTACCTGTATTAGC
TGGAGCAATTACAATACTATTAACTGATCGAAATTTAAACACATCCTTTTTTGATCCTGCAGGAGGAGGTGATCCAATTT
TATACCAACATTTATT

>Lathrobium_carolinae.CUAC000168976
ACTTTGTACTTTATCTTTGGGGCCTGGTCAGGTATAGTTGGAACCTCTCTAAGATTATTAATTCGAACAGAACTAGGAAA
CCCCGGATCATTAATTGGGGATGACCAAATTTATAACGTAATTGTTACAGCCCATGCCTTTGTCATAATTTTTTTTATAG
TGATACCGATTATAATTGGTGGATTTGGAAATTGACTCGTTCCTTTAATACTTGGTGCCCCTGATATAGCTTTTCCTCGA
ATAAACAACATAAGATTTTGATTGCTCCCTCCATCATTATCGTTGTTGTTAATAAGAAGAATAGTAGAAAGAGGTGCTGG
AACAGGATGAACGGTTTATCCCCCACTTTCATCAAATATTGCCCACGGTGGAGCTTCAGTTGATTTAGCTATTTTTAGAC
TACATTTAGCAGGAATCTCTTCAATTTTAGGAGCAGTTAATTTTATTACTACTGTAATCAATATACGATCTCCTGGCATA
ACTTATGAGCGTATGCCTTTATTTGTTTGAGCCGTAGCTATTACAGCACTACTTTTACTACTATCCCTACCTGTATTAGC
TGGAGCAATTACAATACTATTAACTGATCGAAATTTAAACACATCCTTTTTTGATCCAGCGGGAGGAGGTGATCCAATTT
TATACCAACATTTATT

>Lathrobium_carolinae.CUAC000168988
ACTTTGTACTTTATCTTTGGGGCCTGGTCAGGTATAGTTGGAACCTCTCTAAGATTATTAATTCGAACAGAACTAGGAAA
CCCCGGATCATTAATTGGGGATGACCAAATTTATAACGTAATTGTTACAGCCCATGCCTTTGTCATAATTTTTTTTATAG
TGATACCGATTATAATTGGTGGATTTGGAAATTGACTCGTTCCTTTAATACTTGGTGCCCCTGATATAGCTTTTCCTCGA
ATAAACAACATAAGATTTTGATTGCTCCCTCCATCATTATCGTTGTTGTTAATAAGAAGAATAGTAGAAAGAGGTGCTGG
AACAGGATGAACGGTTTATCCCCCACTTTCATCAAATATTGCCCACGGTGGAGCTTCAGTTGATTTAGCTATTTTTAGAC
TACATTTAGCAGGAATCTCTTCAATTTTAGGAGCAGTTAATTTTATTACTACTGTAATCAATATACGATCTCCTGGCATA
ACTTATGAGCGTATGCCTTTATTTGTTTGAGCCGTAGCTATTACAGCACTACTTTTACTACTATCCCTACCTGTATTAGC
TGGAGCAATTACAATACTATTAACTGATCGAAATTTAAACACATCCTTTTTTGATCCTGCGGGAGGAGGTGATCCAATTT
TATACCAACATTTATT

>Lathrobium_camplyacra.CUAC000079337
ACCCTCTACTTTATCTTTGGGGCCTGGTCGGGTATAGTTGGAACCTCTTTAAGATTATTAATTCGAACAGAACTTGGAAA
CCCCGGATCACTAATTGGGGATGACCAAATTTATAATGTAATTGTTACAGCTCATGCCTTTGTCATAATTTTTTTTATAG
TGATACCAATCATAATTGGTGGATTTGGAAATTGACTCGTTCCCTTGATACTTGGTGCCCCTGATATAGCTTTTCCTCGA
ATAAACAACATAAGATTTTGATTGCTCCCTCCATCATTATCATTGTTGTTAATAAGAAGAATAGTAGAAAGAGGTGCCGG
GACAGGATGAACAGTTTATCCCCCACTTTCATCAAATATTGCCCATGGTGGAGCTTCAGTTGATTTAGCTATTTTTAGAT
TACATTTGGCAGGAATCTCATCTATTTTAGGAGCAGTAAATTTTATTACTACCGTAATTAACATACGATCTCCTGGAATA
ACTTATGAACGAATACCTTTATTTGTTTGAGCTGTAGCTATTACAGCCTTACTTTTACTTCTATCCTTACCTGTATTAGC
TGGAGCTATTACAATACTTTTAACAGATCGAAATTTAAATACATCCTTTTTTGACCCTGCAGGAGGGGGAGACCCAATTT
TATACCAACATTTATT

>Lathrobium_camplyacra.CUAC000169000
ACCCTCTACTTTATCTTTGGGGCCTGGTCGGGTATAGTTGGAACCTCTTTAAGATTATTAATTCGAACAGAACTTGGAAA
CCCCGGATCACTAATTGGGGATGACCAAATTTATAATGTAATTGTTACAGCTCATGCCTTTGTCATAATTTTTTTTATAG
TGATACCAATCATAATTGGTGGATTTGGAAATTGACTCGTTCCCTTGATACTTGGTGCCCCTGATATAGCTTTTCCTCGA
ATAAACAACATAAGATTTTGATTGCTCCCTCCATCATTATCATTGTTGTTAATAAGAAGAATAGTAGAAAGAGGTGCCGG
GACAGGATGAACAGTTTATCCCCCACTTTCATCAAATATTGCCCATGGTGGAGCTTCAGTTGATTTAGCTATTTTTAGAT
TACATTTGGCAGGAATCTCATCTATTTTAGGAGCAGTAAATTTTATTACTACCGTAATTAACATACGATCTCCTGGAATA
ACTTATGAACGAATACCTTTATTTGTTTGAGCTGTAGCTATTACAGCCTTACTTTTACTTCTATCCTTACCTGTATTAGC
TGGAGCTATTACAATACTTTTAACAGATCGAAATTTAAATACATCCTTTTTTGACCCTGCAGGAGGGGGAGACCCAATTT
TATACCAACATTTATT

>Lathrobium_camplyacra.CUAC000168997
ACCCTCTACTTTATCTTTGGGGCCTGGTCGGGTATAGTTGGAACCTCTTTAAGATTATTAATTCGAACAGAACTTGGAAA
CCCCGGATCACTAATTGGGGATGACCAAATTTATAATGTAATTGTTACAGCTCATGCCTTTGTCATAATTTTTTTTATAG
TGATACCAATCATAATTGGTGGATTTGGAAATTGACTCGTTCCCTTGATACTTGGTGCCCCTGATATAGCTTTTCCTCGA
ATAAACAACATAAGATTTTGATTGCTCCCTCCATCATTATCATTGTTGTTAATAAGAAGAATAGTAGAAAGAGGTGCCGG
AACAGGATGAACAGTTTATCCCCCACTTTCATCAAATATTGCCCATGGTGGAGCTTCAGTTGATTTAGCTATTTTTAGAT
TACATTTGGCAGGAATCTCATCTATTTTAGGAGCAGTAAATTTTATTACTACCGTAATTAACATACGATCCCCTGGAATA
ACTTATGAACGAATACCTTTATTTGTTTGAGCTGTAGCTATTACAGCCTTACTTTTACTTCTATCCTTACCTGTATTAGC
TGGAGCTATTACAATACTTTTAACAGATCGAAATTTAAATACATCCTTTTTTGACCCTGCAGGAGGGGGAGACCCAATTT
TATACCAACATCTATT

>Lathrobium_camplyacra.CUAC000169002
ACCCTCTACTTTATCTTTGGGGCCTGGTCGGGTATAGTTGGAACCTCTTTAAGATTATTAATTCGAACAGAACTTGGAAA
CCCCGGATCACTAATTGGGGATGACCAAATTTATAATGTAATTGTTACAGCTCATGCCTTTGTCATAATTTTTTTTATAG
TGATACCAATCATAATTGGTGGATTTGGAAATTGACTCGTTCCCTTGATACTTGGTGCCCCTGATATAGCTTTTCCTCGA
ATAAACAACATAAGATTTTGATTGCTCCCTCCATCATTATCATTGTTGTTAATAAGAAGAATAGTAGAAAGAGGTGCCGG
AACAGGATGAACAGTTTATCCCCCACTTTCATCAAATATTGCCCATGGTGGAGCTTCAGTTGATTTAGCTATTTTTAGAT
TACATTTGGCAGGAATCTCATCTATTTTAGGAGCAGTAAATTTTATTACTACCGTAATTAACATACGATCCCCTGGAATA
ACTTATGAACGAATACCTTTATTTGTTTGAGCTGTAGCTATTACAGCCTTACTTTTACTTCTATCCTTACCTGTATTAGC
TGGAGCTATTACAATACTTTTAACAGATCGAAATTTAAATACATCCTTTTTTGACCCTGCAGGAGGGGGAGACCCAATTT
TATACCAACATTTATT

>Lathrobium_camplyacra.CUAC000169003
ACCCTCTACTTTATCTTTGGGGCCTGGTCGGGTATAGTTGGAACCTCTTTAAGATTATTAATTCGAACAGAACTTGGAAA
CCCCGGATCACTAATTGGGGATGACCAAATTTATAATGTAATTGTTACAGCTCATGCCTTTGTCATAATTTTTTTTATAG
TGATACCAATCATAATTGGTGGATTTGGAAATTGACTCGTTCCCTTGATACTTGGTGCCCCTGATATAGCTTTTCCTCGA
ATAAACAACATAAGATTTTGATTGCTCCCTCCATCATTATCATTGTTGTTAATAAGAAGAATAGTAGAAAGAGGTGCCGG
AACAGGATGAACAGTTTATCCCCCACTTTCATCAAATATTGCCCATGGTGGAGCTTCAGTTGATTTAGCTATTTTTAGAT
TACATTTGGCAGGAATCTCATCTATTTTAGGAGCAGTAAATTTTATTACTACCGTAATTAACATACGATCCCCTGGAATA
ACTTATGAACGAATACCTTTATTTGTTTGAGCTGTAGCTATTACAGCCTTACTTTTACTTCTATCCTTACCTGTATTAGC
TGGAGCTATTACAATACTTTTAACAGATCGAAATTTAAATACATCCTTTTTTGACCCTGCAGGAGGGGGAGACCCAATTT
TATACCAACATTTATT

>Lathrobium_camplyacra.CUAC000169004
ACCCTCTACTTTATCTTTGGGGCCTGGTCGGGTATAGTTGGAACCTCTTTAAGATTATTAATTCGAACAGAACTTGGAAA
CCCCGGATCACTAATTGGGGATGACCAAATTTATAATGTAATTGTTACAGCTCATGCCTTTGTCATAATTTTTTTTATAG
TGATACCAATCATAATTGGTGGATTTGGAAATTGACTCGTTCCCTTGATACTTGGTGCCCCTGATATAGCTTTTCCTCGA
ATAAACAACATAAGATTTTGATTGCTCCCTCCATCATTATCATTGTTGTTAATAAGAAGAATAGTAGAAAGAGGTGCCGG
AACAGGATGAACAGTTTATCCCCCACTTTCATCAAATATTGCCCATGGTGGAGCTTCAGTTGATTTAGCTATTTTTAGAT
TACATTTGGCAGGAATCTCATCTATTTTAGGAGCAGTAAATTTTATTACTACCGTAATTAACATACGATCCCCTGGAATA
ACTTATGAACGAATACCTTTATTTGTTTGAGCTGTAGCTATTACAGCCTTACTTTTACTTCTATCCTTACCTGTATTAGC
TGGAGCTATTACAATACTTTTAACAGATCGAAATTTAAATACATCCTTTTTTGACCCTGCAGGAGGGGGAGACCCAATTT
TATACCAACATTTATT

>Lathrobium_camplyacra.CUAC000169005
ACCCTCTACTTTATCTTTGGGGCCTGGTCGGGTATAGTTGGAACCTCTTTAAGATTATTAATTCGAACAGAACTTGGAAA
CCCCGGATCACTAATTGGGGATGACCAAATTTATAATGTAATTGTTACAGCTCATGCCTTTGTCATAATTTTTTTTATAG
TGATACCAATCATAATTGGTGGATTTGGAAATTGACTCGTTCCCTTGATACTTGGTGCCCCTGATATAGCTTTTCCTCGA
ATAAACAACATAAGATTTTGATTGCTCCCTCCATCATTATCATTGTTGTTAATAAGAAGAATAGTAGAAAGAGGTGCCGG
AACAGGATGAACAGTTTATCCCCCACTTTCATCAAATATTGCCCATGGTGGAGCTTCAGTTGATTTAGCTATTTTTAGAT
TACATTTGGCAGGAATCTCATCTATTTTAGGAGCAGTAAATTTTATTACTACCGTAATTAACATACGATCCCCTGGAATA
ACTTATGAACGAATACCTTTATTTGTTTGAGCTGTAGCTATTACAGCCTTACTTTTACTTCTATCCTTACCTGTATTAGC
TGGAGCTATTACAATACTTTTAACAGATCGAAATTTAAATACATCCTTTTTTGACCCTGCAGGAGGGGGAGACCCAATTT
TATACCAACATTTATT

>Lathrobium_camplyacra.CUAC000168998
ACCCTTTACTTTATCTTTGGGGCCTGGTCGGGTATAGTTGGAACCTCTTTAAGATTATTAATTCGAACAGAACTTGGAAA
CCCCGGATCACTAATTGGGGATGACCAAATTTATAATGTAATTGTTACAGCTCATGCCTTTGTCATAATTTTTTTTATAG
TGATACCAATCATAATTGGTGGATTTGGAAATTGACTCGTTCCCTTGATACTTGGTGCCCCTGATATAGCTTTTCCTCGA
ATAAACAACATAAGATTTTGATTGCTCCCTCCATCATTATCATTGTTGTTAATAAGAAGAATAGTAGAAAGAGGTGCCGG
AACAGGATGAACAGTTTATCCCCCACTTTCATCAAATATTGCCCATGGTGGAGCTTCAGTTGATTTAGCTATTTTTAGAT
TACATTTGGCAGGAATCTCATCTATTTTAGGAGCAGTAAATTTTATTACTACCGTAATTAACATACGATCCCCTGGAATA
ACTTATGAACGAATACCTTTATTTGTTTGAGCTGTAGCTATTACAGCCTTACTTTTACTTCTATCCTTACCTGTATTAGC
TGGAGCTATTACAATACTTTTAACAGATCGAAATTTAAATACATCCTTTTTTGACCCTGCAGGAGGGGGAGACCCAATTT
TATACCAACATTTATT

>Lathrobium_islae.CUAC000003157
ACCCTATACTTCATCTTTGGGGCATGGGCAGGAATGGTAGGAACTTCATTAAGATTGTTAATTCGGACAGAATTAGGTAA
CCCCGGATCACTAATTGGGGATGATCAAATTTATAACGTAATTGTTACAGCCCACGCCTTTGTCATAATTTTCTTTATAG
TTATACCCATTATAATTGGTGGATTTGGAAATTGACTCGTTCCTTTAATGCTCGGCGCCCCTGATATAGCTTTCCCTCGA
ATAAATAACATAAGATTTTGATTGCTCCCTCCATCATTATCGTTGTTATTAATGAGTAGAATAGTTGAAAGAGGTGCTGG
AACAGGATGAACAGTATACCCCCCACTTTCATCAAACATTGCTCATGGTGGTGCTTCAGTCGATTTAGCTATTTTTAGAC
TCCATTTAGCAGGAATTTCTTCTATTTTAGGTGCAGTAAATTTTATCACTACAGTAATTAATATACGATCACCAGGAATA
ACATATGAACGAATGCCACTTTTTGTTTGAGCTGTTTCTATCACTGCCTTACTTTTACTTTTATCTCTCCCTGTTTTAGC
AGGAGCCATCACCATATTGCTAACAGACCGAAATTTAAACACATCATTTTTTGACCCTGCTGGGGGTGGTGATCCTATTT
TATACCAGCACTTATT

>Lathrobium_islae.CUAC000004001
ACCCTATACTTCATCTTTGGGGCATGGGCAGGAATGGTAGGAACTTCATTAAGATTGTTAATTCGGACAGAATTAGGTAA
CCCCGGATCACTAATTGGGGATGATCAAATTTATAACGTAATTGTTACAGCCCACGCCTTTGTCATAATTTTCTTTATAG
TTATACCCATTATAATTGGTGGATTTGGAAATTGACTCGTTCCTTTAATGCTCGGCGCCCCTGATATAGCTTTCCCTCGA
ATAAATAACATAAGATTTTGATTGCTCCCTCCATCATTATCGTTGTTATTAATGAGTAGAATAGTTGAAAGAGGTGCTGG
AACAGGATGAACAGTATACCCCCCACTTTCATCAAACATTGCTCATGGTGGTGCTTCAGTCGATTTAGCTATTTTTAGAC
TCCATTTAGCAGGAATTTCTTCTATTTTAGGTGCAGTAAATTTTATCACTACAGTAATTAATATACGATCACCAGGAATA
ACATATGAACGAATGCCACTTTTTGTTTGAGCTGTTTCTATCACTGCCTTACTTTTACTTTTATCTCTCCCTGTTTTAGC
AGGAGCCATCACCATATTGCTAACAGACCGAAATTTAAACACATCATTTTTTGACCCTGCTGGGGGTGGTGATCCTATTT
TATACCAGCACTTATT

>Lathrobium_islae.CUAC000169020
ACCCTGTACTTCATCTTTGGGGCATGGGCAGGAATGGTAGGAACTTCATTAAGATTGTTAATTCGGACAGAATTAGGTAA
CCCCGGATCACTAATTGGGGATGATCAAATTTATAACGTAATTGTTACAGCCCATGCCTTTGTCATAATTTTCTTTATAG
TTATACCCATTATAATTGGTGGATTTGGAAATTGACTCGTTCCTTTAATGCTCGGCGCCCCTGATATAGCTTTCCCTCGA
ATAAATAACATAAGATTTTGATTGCTCCCTCCATCATTATCGTTGTTATTAATGAGTAGAATAGTTGAAAGAGGTGCTGG
AACAGGATGAACAGTATACCCCCCACTTTCATCAAACATTGCTCATAGTGGTGCTTCAGTCGATTTAGCTATTTTTAGAC
TCCATTTAGCAGGAATTTCTTCTATTTTAGGTGCAGTAAATTTTATCACTACAGTAATTAATATACGATCACCAGGAATA
ACATATGAACGAATACCACTTTTTGTTTGAGCTGTTTCTATCACTGCCTTACTTTTACTTTTATCTCTCCCTGTTTTAGC
AGGAGCCATCACCATATTGCTAACAGACCGAAATTTAAACACATCATTTTTTGACCCTGCTGGAGGTGGTGATCCTATTT
TATACCAGCACTTATT

>Lathrobium_islae.CUAC000169026
ACCCTATACTTCATCTTTGGGGCATGGGCAGGAATGGTAGGAACTTCATTAAGATTGTTAATTCGGACAGAATTAGGTAA
CCCCGGATCACTAATTGGGGATGATCAAATTTATAACGTAATTGTTACAGCCCATGCCTTTGTCATAATTTTCTTCATAG
TTATACCCATTATAATTGGTGGATTTGGAAATTGACTCGTTCCTTTAATGCTCGGCGCCCCTGATATAGCTTTCCCTCGA
ATAAATAACATAAGATTTTGATTGCTCCCTCCATCATTATCGTTGTTATTAATGAGTAGAATAGTTGAAAGAGGTGCTGG
AACAGGATGAACAGTATACCCCCCACTTTCATCAAACATTGCTCATGGTGGTGCTTCAGTCGATTTAGCTATTTTTAGAC
TCCATTTAGCAGGAATTTCTTCTATTTTAGGTGCAGTAAATTTTATCACTACAGTAATTAATATACGATCACCAGGAATA
ACATATGAACGAATACCACTTTTTGTTTGAGCTGTTTCTATCACTGCCTTACTTTTACTTTTATCTCTCCCTGTTTTAGC
AGGAGCTATCACCATATTGCTAACAGACCGAAATTTAAACACATCATTTTTTGACCCTGCTGGAGGTGGTGATCCTATTT
TATACCAGCACTTATT

>Lathrobium_islae.CUAC000169023
ACCCTATACTTCATCTTTGGGGCATGGGCAGGAATGGTAGGAACTTCATTAAGATTACTAATTCGGACAGAATTAGGTAA
CCCCGGATCACTAATTGGGGATGATCAAATTTATAACGTAATTGTTACAGCCCATGCCTTTGTCATAATTTTCTTTATAG
TTATACCCATTATAATTGGTGGATTTGGAAATTGACTCGTTCCTTTAATGCTCGGCGCCCCTGATATAGCTTTCCCTCGA
ATAAATAACATAAGATTTTGATTGCTCCCTCCATCATTATCGTTGTTATTAATGAGTAGAATAGTTGAAAGAGGCGCTGG
AACAGGATGAACAGTATACCCCCCACTTTCATCAAACATTGCTCATGGTGGTGCTTCAGTCGATTTAGCTATTTTTAGAC
TCCATTTAGCAGGAATTTCTTCTATTTTAGGTGCAGTAAATTTTATCACTACAGTAATTAATATACGATCACCAGGAATA
ACATATGAACGAATACCACTTTTTGTTTGAGCTGTTTCTATCACTGCCTTACTTTTACTTTTATCTCTCCCTGTTTTAGC
AGGAGCCATCACCATATTGCTAACAGACCGAAATTTAAACACATCATTTTTTGACCCTGCTGGAGGTGGTGATCCTATTT
TATACCAGCACTTATT

>Lathrobium_lividum.CUAC000048570
ACCCTTTACTTCATCTTTGGGGCATGGGCAGGAATGGTAGGAACTTCATTAAGACTGTTAATTCGGACAGAATTAGGTAA
CCCCGGATCACTAATTGGGGATGATCAAATTTATAACGTAATTGTTACAGCCCATGCTTTTGTCATAATTTTCTTTATAG
TTATACCCATTATAATTGGTGGATTTGGAAATTGACTCGTTCCTTTAATGCTCGGCGCCCCTGATATAGCTTTCCCTCGA
ATAAATAACATAAGATTTTGATTGCTCCCTCCATCATTATCGTTGTTATTAATGAGTAGAATAGTTGAAAGAGGTGCTGG
AACAGGATGAACAGTATACCCTCCACTTTCATCAAACATTGCACATGGTGGAGCTTCAGTCGATTTAGCTATTTTTAGAC
TCCACTTGGCAGGAATTTCTTCTATTTTAGGTGCAGTTAATTTTATCACTACAGTAATTAATATGCGATCACCAGGAATA
ACATATGAACGAATGCCACTTTTTGTTTGAGCTGTTTCTATCACTGCCTTACTTTTACTTTTATCTCTCCCTGTTTTAGC
AGGAGCCATCACCATATTACTAACAGACCGAAATTTAAACACATCGTTTTTTGACCCTGCTGGAGGTGGTGATCCTATTT
TATACCAGCACTTATT

>Lathrobium_lividum.CUAC000169028
ACCCTTTACTTCATCTTTGGGGCATGGGCAGGAATGGTAGGAACTTCATTAAGACTATTAATTCGGACAGAATTAGGTAA
CCCCGGATCACTAATTGGGGATGATCAAATTTATAACGTAATTGTTACAGCCCATGCTTTTGTCATAATTTTCTTTATAG
TTATACCCATTATAATTGGTGGATTTGGAAATTGACTCGTTCCTTTAATGCTCGGCGCCCCTGATATAGCTTTCCCTCGA
ATAAATAACATAAGATTTTGATTGCTCCCTCCATCATTATCGTTGTTATTAATGAGTAGAATAGTTGAAAGAGGTGCTGG
AACAGGATGAACAGTATACCCTCCACTTTCATCAAACATTGCACATGGTGGAGCTTCAGTCGATTTAGCTATTTTTAGAC
TCCACTTAGCAGGAATTTCTTCTATTTTAGGTGCAGTTAATTTTATCACTACAGTAATTAATATGCGATCACCAGGAATA
ACATATGAACGAATGCCACTTTTTGTTTGAGCTGTTTCTATCACTGCCTTACTTTTACTTTTATCTCTCCCTGTTTTAGC
AGGAGCCATCACCATATTACTAACAGACCGAAATTTAAACACATCGTTTTTTGACCCTGCTGGAGGTGGTGATCCTATTT
TATACCAGCACTTATT

>Lathrobium_lividum.CUAC000169024
ACCCTTTACTTCATCTTTGGGGCATGGGCAGGAATGGTAGGAACTTCATTAAGACTATTAATTCGGACAGAATTAGGTAA
CCCCGGATCACTAATTGGGGATGATCAAATTTATAACGTAATTGTTACAGCCCATGCTTTTGTCATAATTTTCTTTATAG
TTATACCCATTATAATTGGTGGATTTGGAAATTGACTCGTTCCTTTAATGCTCGGCGCCCCTGATATAGCTTTCCCTCGA
ATAAATAACATAAGATTTTGATTGCTCCCTCCATCATTATCGTTGTTATTAATGAGTAGAATAGTTGAAAGAGGTGCTGG
AACAGGATGAACAGTATACCCTCCACTTTCATCAAACATTGCACATGGTGGAGCTTCAGTCGATTTAGCTATTTTTAGAC
TCCACTTAGCAGGAATTTCTTCTATTTTAGGTGCAGTTAATTTTATCACTACAGTAATTAATATGCGATCACCAGGAATA
ACATATGAACGAATGCCACTTTTTGTTTGAGCTGTTTCTATCACTGCCTTACTTTTACTTTTATCTCTCCCTGTTTTAGC
AGGAGCCATCACCATATTACTAACAGACCGAAATTTAAACACATCGTTTTTTGACCCTGCTGGAGGTGGTGATCCTATTT
TATACCAGCACTTATT

>Lathrobium_islae.CUAC000169030
ACCCTTTACTTCATCTTTGGAGCATGGGCGGGAATGGCAGGAACTTCATTAAGATTGTTAATTCGGACAGAATTAGGAAA
CCCCGGATCACTAATTGGGGACGATCAAATTTATAACGTAATTGTTACAGCCCATGCCTTTGTCATAATTTTCTTTATAG
TTATACCCATTATAATTGGTGGATTTGGAAATTGACTCGTTCCTTTAATGCTCGGCGCCCCTGATATAGCTTTCCCTCGA
ATAAATAACATAAGATTTTGATTGCTCCCTCCATCATTATCGTTGTTATTATCGAGTAGAATAGTTGAAAGAGGTGCTGG
AACAGGATGAACAGTATACCCCCCACTTTCATCAAACATTGCCCATGGTGGTGCTTCAGTTGATTTAGCTATTTTTAGAC
TTCATTTAGCAGGAATTTCTTCTATTTTAGGTGCAGTAAATTTTATCACTACAGTAATTAATATGCGATCACTAGGAATA
ACATATGAACGAATACCACTTTTTGTTTGAGCTGTTTCTATCACTGCCTTACTTTTACTTTTATCTCTCCCTGTTTTAGC
AGGAGCTATCACCATATTGCTAACAGACCGAAATTTAAACACATCATTTTTTGATCCTGCTGGAGGTGGTGATCCTATTT
TATACCAGCACTTATT

>Lathrobium_absonditum.MSC-10286
ACTTTGTATTTTATTTTTGGGGCTTGAGCAGGAATAGTAGGAACATCACTTAGATTACTAATCCGAACAGAACTTGGAAA
CCCCGGATCACTAATTGGGGATGACCAAATTTATAATGTAATTGTCACAGCTCATGCTTTTGTCATAATTTTTTTCATGG
TTATACCGATTATAATTGGTGGATTTGGGAATTGATTAGTACCTTTAATGCTAGGAGCTCCAGATATGGCTTTTCCTCGA
ATAAACAACATAAGATTTTGATTGCTCCCTCCATCATTATCGTTGTTGTTAATAAGAAGAATAGTCGAAAGAGGGGCAGG
GACAGGATGAACCGTATACCCCCCCCTTTCATCTAATATCGCTCATGGTGGAGCATCTGTAGATTTAACTATTTTCAGAC
TCCACCTAGCAGGAATCTCCTCAATTCTTGGGGCAGTTAATTTTATTACTACAGTTATTAACATACGTTCCCCTGGAATA
ACTTATGAACGAATACCTTTATTTGTTTGAGCTGTTGCTATCACAGCACTTTTACTTTTATTATCCTTACCTGTATTAGC
AGGTGCAATCACAATACTACTTACAGATCGAAATTTAAATACATCATTTTTTGATCCTGCAGGAGGTGGTGATCCAATTC
TGTATCAACATTTATT

>Lathrobium_hardeni.CUAC000169035
TCTTTGTACTTTATTTTTGGAGCTTGGGCAGGAATGGTAGGAACATCGCTTAGATTACTGATTCGAACAGAATTAGGAAA
CCCCGGATCATTAATTGGGGACGATCAAATTTACAACGTAATTGTCACAGCTCATGCTTTTGTCATAATTTTTTTCATGG
TAATACCGATTATAATTGGTGGATTTGGAAACTGATTAGTACCTTTAATGTTAGGGGCCCCAGATATAGCTTTTCCTCGA
ATAAACAACATAAGATTTTGATTGCTCCCTCCATCATTATCATTGTTGTTAATAAGAAGAATAGTAGAAAGAGGAGCAGG
AACAGGATGAACTGTATACCCTCCTCTTTCATCAAATATCGCCCACGGTGGAGCATCTGTAGATTTAACTATTTTTAGAC
TCCATCTAGCAGGAATCTCCTCAATTCTTGGGGCAGTAAATTTTATTACTACAGTTATTAACATACGTTCTCCTGGAATA
ACATACGAACGAATACCCCTATTTGTCTGAGCTGTTGCTATTACTGCACTTTTACTTTTACTATCTTTACCTGTATTAGC
AGGAGCAATTACAATACTACTTACAGACCGAAATTTAAATACTTCTTTTTTCGACCCTGCAGGTGGGGGAGATCCAATTT
TATACCAACATTTATT

>Lathrobium_hardeni.CUAC000169036
ACTTTGTACTTTATTTTTGGAGCTTGGGCAGGAATGGTAGGAACATCGCTTAGATTACTGATTCGAACAGAATTAGGAAA
CCCCGGATCATTAATTGGGGACGATCAAATTTACAACGTAATTGTCACAGCTCATGCTTTTGTCATAATTTTTTTCATGG
TAATACCGATTATAATTGGTGGATTTGGAAACTGATTAGTACCTTTAATGTTAGGGGCCCCAGATATAGCTTTTCCTCGA
ATAAACAACATAAGATTTTGATTGCTCCCTCCATCATTATCATTGTTGTTAATAAGAAGAATAGTAGAAAGAGGAGCAGG
AACAGGATGAACTGTATACCCTCCTCTTTCATCAAATATCGCCCACGGTGGAGCATCTGTAGATTTAACTATTTTTAGAC
TCCATCTAGCAGGAATCTCCTCAATTCTTGGGGCAGTAAATTTTATTACTACAGTTATTAACATACGTTCTCCTGGAATA
ACATACGAACGAATACCCCTATTTGTCTGAGCTGTAGCTATTACTGCACTTTTACTTTTACTATCTTTACCTGTATTAGC
AGGAGCAATTACAATACTACTTACAGACCGAAATTTAAATACTTCTTTTTTCGACCCTGCAGGTGGGGGAGATCCAATTT
TATACCAACATTTATT

>Lathrobium_thompsonorum.CUAC000169037
ACCTTATATTTTATTTTTGGGGCTTGATCGGGAATAGTAGGAACTTCGCTTAGATTGCTAATTCGAACAGAACTGGGAAA
TCCCGGATCATTGATTGGTGACGACCAGATTTATAACGTAATTGTTACAGCCCATGCTTTTGTCATAATTTTTTTTATAG
TCATACCAATCATAATCGGTGGATTTGGTAATTGACTAGTACCTTTAATGCTAGGGGCACCGGATATAGCTTTTCCTCGA
ATAAACAACATAAGATTTTGATTGCTCCCTCCATCATTATCATTGTTGTTAATAAGAAGAATAGTTGAAAGAGGAGCGGG
GACAGGATGAACTGTATACCCCCCTCTTTCATCAAATATCGCCCATGGAGGAGCATCTGTAGATTTAACTATTTTCAGAC
TTCACCTAGCAGGAATTTCCTCAATTCTAGGAGCAGTTAATTTTATTACCACAGTTATTAATATGCGGTCTCCCGGAATA
ACTTATGAACGAATACCATTATTTGTTTGAGCAGTAGCTATCACAGCCCTTTTACTTTTACTATCTTTACCTGTTTTAGC
AGGAGCAATTACTATACTTCTAACAGACCGAAATTTAAATACTTCCTTTTTTGACCCCGCAGGTGGGGGAGACCCAATTT
TATACCAACACTTATT

>Lathrobium_lapidum.CUAC000169038
ACCCTGTATTTCATTTTTGGGGCTTGGGCAGGAATAGTAGGAACTTCACTTAGATTGCTAATTCGAACAGAATTAGGAAA
CCCTGGATCATTGATCGGAGATGATCAAATTTATAATGTAATTGTTACAGCCCATGCTTTTGTCATAATTTTTTTTATAG
TAATACCCATTATAATTGGGGGATTCGGAAATTGATTAGTACCTCTAATGCTTGGGGCTCCGGATATAGCCTTTCCTCGA
ATAAACAATATAAGATTTTGATTGCTCCCTCCATCATTATCATTATTGTTAATAAGAAGAATAGTAGAAAGTGGGGCAGG
CACAGGGTGAACCGTTTACCCTCCCCTTTCATCAAATATTGCCCATGGAGGAGCATCTGTAGATTTAACTATTTTCAGAC
TCCATTTAGCAGGAATCTCCTCAATTCTTGGGGCAGTAAATTTTATCACTACAGTTATCAATATACGATCCCCTGGAATA
ACATATGAACGAATACCTTTATTTGTATGAGCTGTAGCTATTACAGCACTTTTATTACTTCTATCTCTTCCTGTATTAGC
TGGAGCAATTACTATATTACTTACAGACCGGAATTTAAATACTTCATTCTTCGACCCTGCAGGAGGGGGGGACCCAATTT
TATACCAACATTTATT

>Lathrobium_lapidum.CUAC000169039
ACCCTGTATTTCATTTTTGGGGCTTGGGCAGGAATAGTAGGAACTTCACTTAGATTGCTAATTCGAACAGAATTAGGAAA
CCCTGGATCATTGATCGGAGATGATCAAATTTATAATGTAATTGTTACAGCCCATGCTTTTGTCATAATTTTTTTTATAG
TAATACCCATTATAATTGGGGGATTCGGAAATTGACTAGTACCTCTAATGCTTGGGGCTCCGGATATAGCCTTTCCTCGA
ATAAACAATATAAGATTTTGATTGCTCCCTCCATCATTATCGTTATTGTTAATAAGAAGAATAGTAGAAAGTGGGGCAGG
CACAGGGTGAACCGTTTACCCTCCCCTTTCATCAAATATTGCCCATGGAGGAGCATCTGTAGATTTAACTATTTTCAGCC
TCCATTTAGCAGGAATCTCCTCAATTCTTGGGGCAGTAAATTTTATCACTACAGTTATCAATATGCGATCCCCTGGAATA
ACATATGAGCGAATACCTTTATTTGTATGAGCTGTAGCTATTACAGCACTTTTATTACTTCTATCTCTTCCCGTATTAGC
TGGAGCAATTACTATATTACTTACAGACCGGAATTTAAATACTTCATTCTTCGACCCTGCAGGAGGGGGGGACCCAATTT
TATACCAACACTTATT

>Lathrobium_shermani.CUAC000185203
ACTCTGTACTTTATTTTTGGTGCATGAGCAGGAATAGTAGGAACTTCACTTAGACTACTAATCCGAATAGAATTAGGAAA
TCCCGGATCATTGATTGGGGATGAYCAAATTTATAACGTAATTGTTACAGCTCATGCTTTTGTCATAATTTTTTTTATAG
TAATACCTATCATAATTGGTGGATTTGGAAATTGATTAGTACCRTTAATGCTCGGAGCTCCRGATATAGCTTTTCCTCGA
ATAAACAACATAAGATTTTGATTACTCCCTCCATCATTATCATTGTTGTTAATAAGAAGAATAGTAGAAAGCGGGGCAGG
AACAGGATGAACRGTTTACCCTCCACTTTCATCTAATATCGCTCATGGTGGAGCATCTGTAGATTTAACTATTTTCAGAC
TTCACCTAGCAGGAATTTCCTCTATTCTTGGGGCAGTTAATTTTATTACCACAGTCATTAATATACGATCCCCAGGAATA
AYTTATGAACGAATACCTTTATTTGTTTGAGCTGTAGCTATCACAGCTCTTTTACTACTTCTATCCCTACCTGTATTAGC
TGGGGCTATCACCATACTTTTAACAGATCGAAATTTAAATACATCATTTTTTGACCCCGCTGGTGGAGGTGATCCAATTT
TATAYCAACACTTATT

>Lathrobium_shermani.CUAC000185204
ACTCTGTACTTTATTTTTGGTGCATGAGCAGGAATAGTAGGAACTTCACTTAGACTACTAATCCGAATAGAATTAGGAAA
TCCCGGATCATTGATTGGGGATGACCAAATTTATAACGTAATTGTTACAGCTCATGCTTTTGTCATAATTTTTTTTATAG
TAATACCTATCATAATTGGTGGATTTGGAAATTGATTAGTACCATTAATGCTCGGAGCTCCAGATATAGCTTTTCCTCGA
ATAAACAACATAAGATTTTGATTACTCCCTCCATCATTATCATTGTTGTTAATAAGAAGAATAGTAGAAAGCGGGGCAGG
AACAGGATGAACGGTTTACCCTCCACTTTCATCTAATATCGCTCATGGTGGAGCATCTGTAGATTTAACTATTTTCAGAC
TTCACCTAGCAGGAATTTCCTCTATTCTTGGGGCAGTTAATTTTATTACCACAATCATTAATATACGATCCCCAGGAATA
ATTTATGAACGAATACCTTTATTTGTTTGAGCTGTAGCTATCACAGCTCTTTTACTACTTCTATCCCTACCTGTATTAGC
TGGGGCTATCACCATACTTTTAACAGACCGAAATTTAAATACATCATTTTTTGACCCCGCTGGTGGAGGTGATCCAATTT
TATACCAACACTTATT

>Lathrobium_balsamense.CUAC000003937
ACCCTATATTTCATTTTTGGGGCATGGGCAGGAATAGTAGGAACCTCATTAAGGCTATTAATTCGAATAGAATTAGGTAA
CCCTGGATCATTGATTGGAGATGACCAAATTTATAATGTTATTGTTACAGCTCATGCTTTTGTTATAATTTTTTTTATGG
TTATACCTATTATAATTGGTGGATTTGGAAATTGACTTGTACCATTAATACTTGGTGCCCCTGATATAGCTTTTCCTCGA
ATAAACAACATAAGATTTTGATTGCTCCCTCCATCATTATCATTGTTGTTAATAAGAAGAATAGTAGAAAGTGGTGCAGG
AACTGGGTGAACAGTCTACCCCCCTCTCTCATCAAATATTGCTCATGGTGGAGCATCTGTAGATTTAGCTATTTTCAGAC
TTCACCTAGCAGGGATTTCCTCAATTTTAGGAGCTGTGAATTTCATTACTACAGTTATTAATATACGATCCCCTGGAATA
ACTTACGAACGAATACCACTATTTGTATGAGCTGTTGCTATTACTGCCCTTCTACTTTTATTATCCCTACCTGTCTTAGC
AGGAGCAATTACAATATTACTTACAGACCGAAATTTAAATACATCATTTTTTGATCCTGCTGGAGGAGGAGACCCAATCT
TATACCAACACTTATT

>Lathrobium_balsamense.CUAC000003949
ACCCTATATTTCATTTTTGGGGCATGGGCAGGAATAGTAGGAACCTCATTAAGGCTATTAATTCGAATAGAATTAGGTAA
CCCTGGATCATTGATTGGAGATGACCAAATTTATAATGTTATTGTTACAGCTCATGCTTTTGTTATAATTTTTTTTATGG
TTATACCTATTATAATTGGTGGATTTGGAAATTGACTTGTACCATTAATACTTGGTGCCCCTGATATAGCTTTTCCTCGA
ATAAACAACATAAGATTTTGATTGCTCCCTCCATCATTATCATTGTTGTTAATAAGAAGAATAGTAGAAAGTGGTGCAGG
AACTGGGTGAACAGTCTACCCCCCTCTCTCATCAAATATTGCTCATGGTGGAGCATCTGTAGATTTAGCTATTTTCAGAC
TTCACCTAGCAGGGATTTCCTCAATTTTAGGAGCTGTGAATTTCATTACTACAGTTATTAATATACGATCCCCTGGAATA
ACTTACGAACGAATACCGCTATTTGTATGAGCTGTTGCTATTACTGCCCTTCTACTTTTATTATCCCTACCTGTCTTAGC
AGGAGCAATTACAATATTACTTACAGACCGAAATTTAAATACATCATTTTTTGATCCTGCTGGAGGAGGAGACCCAATCT
TATACCAACACTTATT

>Lathrobium_balsamense.CUAC000048512
ACCCTATATTTCATTTTTGGGGCATGGGCAGGAATAGTAGGAACCTCATTAAGGCTATTAATTCGAATAGAATTAGGTAA
CCCTGGATCATTGATTGGAGATGACCAAATTTATAATGTTATTGTTACAGCTCATGCTTTTGTTATAATTTTTTTTATGG
TTATACCTATTATAATTGGTGGATTTGGAAATTGACTTGTACCATTAATACTTGGTGCCCCTGATATAGCTTTTCCTCGA
ATAAACAACATAAGATTTTGATTGCTCCCTCCATCATTATCATTGTTGTTAATAAGAAGAATAGTAGAAAGTGGTGCAGG
AACTGGGTGAACAGTCTACCCCCCTCTCTCATCAAATATTGCTCATGGTGGAGCATCTGTAGATTTAGCTATTTTCAGAC
TTCACCTAGCAGGGATTTCCTCAATTTTAGGAGCTGTGAATTTCATTACTACAGTTATTAATATACGATCCCCTGGAATA
ACTTACGAACGAATACCGCTATTTGTATGAGCTGTTGCTATTACTGCCCTTCTACTTTTATTATCCCTACCTGTCTTAGC
AGGAGCAATTACAATATTACTTACAGACCGAAATTTAAATACATCATTTTTTGATCCTGCTGGAGGAGGGGACCCAATCT
TATACCAACACTTATT

>Lathrobium_balsamense.CUAC000169014
ACCCTATATTTCATTTTTGGGGTATGGGCAGGAATAGTAGGAACCTCATTAAGGCTATTAATTCGAATAGAATTAGGTAA
CCCCGGATCATTAATTGGGGATGACCAAATTTACAATGTTATTGTTACAGCTCATGCTTTTGTTATAATTTTTTTTATAG
TTATACCTATTATAATTGGTGGATTTGGAAATTGACTTGTACCATTAATACTTGGTGCCCCTGATATAGCTTTTCCTCGA
ATAAACAACATAAGATTTTGATTGCTCCCTCCATCATTATCATTGTTGTTAATAAGAAGAATAGTAGAAAGCGGTGCAGG
AACTGGATGAACGGTCTACCCCCCTCTCTCATCAAATATTGCTCATGGTGGAGCATCTGTAGATTTAGCTATTTTTAGAC
TTCACCTAGCAGGAATTTCCTCAATTTTAGGAGCTGTAAATTTCATTACTACAGTTATTAATATACGATCCCCTGGAATA
ACTTACGAACGAATACCACTATTTGTATGAGCTGTTGCTATTACTGCTCTTCTACTTTTATTATCTCTACCTGTCTTAGC
AGGAGCAATTACAATATTACTTACAGACCGAAATTTAAATACGTCATTTTTTGACCCTGCTGGAGGAGGAGACCCAATCT
TATACCAACACTTATT

>Lathrobium_balsamense.CUAC000169015
ACCCTATATTTCATTTTTGGGGTATGGGCAGGAATAGTAGGAACCTCATTAAGGCTATTAATTCGAATAGAATTAGGTAA
CCCCGGATCATTAATTGGGGATGACCAAATTTACAATGTTATTGTTACAGCTCATGCTTTTGTTATAATTTTTTTTATAG
TTATACCTATTATAATTGGTGGATTTGGAAATTGACTTGTACCATTAATACTTGGTGCCCCTGATATAGCTTTTCCTCGA
ATAAACAACATAAGATTTTGATTGCTCCCTCCATCATTATCATTGTTGTTAATAAGAAGAATAGTAGAAAGCGGTGCAGG
AACTGGATGAACGGTCTACCCCCCTCTCTCATCAAATATTGCTCATGGTGGAGCATCTGTAGATTTAGCTATTTTTAGAC
TTCACCTAGCAGGAATTTCCTCAATTTTAGGAGCTGTAAATTTCATTACTACAGTTATTAATATACGATCCCCTGGAATA
ACTTACGAACGAATACCACTATTTGTATGAGCTGTTGCTATTACTGCTCTTCTACTTTTATTATCTCTACCTGTCTTAGC
AGGAGCAATTACAATATTACTTACAGACCGAAATTTAAATACGTCATTTTTTGACCCTGCTGGAGGAGGAGACCCAATCT
TATACCAACACTTATT

>Lathrobium_balsamense.CUAC000003063
ACCCTATATTTCATTTTTGGGGYATGGGCAGGAATAGTAGGAACCTCATTAAGGCTATTAATTCGAATAGAATTAGGTAA
CCCCGGATCATTAATTGGGGATGACCAAATTTACAATGTTATTGTTACAGCTCATGCTTTTGTTATAATTTTTTTTATAG
TTATACCTATTATAATTGGTGGATTTGGAAATTGACTTGTACCATTAATACTTGGTGCCCCTGATATAGCTTTTCCTCGA
ATAAACAACATAAGATTTTGATTGCTCCCTCCATCATTATCATTGTTGTTAATAAGAAGAATAGTAGAAAGCGGTGCAGG
AACTGGATGAACGGTCTACCCCCCTCTCTCATCAAATATTGCTCATGGTGGAGCATCTGTAGATTTAGCTATTTTTAGAC
TTCACCTAGCAGGAATTTCCTCAATTTTAGGAGCTGTAAATTTCATTACTACAGTTATTAATATACGATCCCCTGGAATA
ACTTACGAACGAATACCACTATTTGTATGAGCTGTTGCTATTACTGCTCTTCTACTTTTATTATCTCTACCTGTCTTAGC
AGGAGCAATTACAATATTACTTACAGACCGAAATTTAAATACGTCATTTTTTGACCCTGCTGGAGGAGGAGACCCAATCT
TATACCAACACTTATT

>Lathrobium_balsamense.CUAC000079224
ACCCTATATTTCATTTTTGGGGCATGGGCAGGAATAGTAGGAACCTCATTAAGGCTATTAATTCGAATAGAATTAGGTAA
CCCCGGATCATTAATTGGGGATGACCAAATTTACAATGTTATTGTTACAGCTCATGCTTTTGTTATAATTTTTTTTATAG
TTATACCTATTATAATTGGTGGATTTGGAAATTGACTTGTACCATTAATACTTGGTGCCCCTGATATAGCTTTTCCTCGA
ATAAACAACATAAGATTTTGATTGCTCCCTCCATCATTATCATTGTTGTTAATAAGAAGAATAGTAGAAAGCGGTGCAGG
AACTGGATGAACGGTCTACCCCCCTCTCTCATCAAATATTGCTCATGGTGGAGCATCTGTAGATTTAGCTATTTTTAGAC
TTCACCTAGCAGGAATTTCCTCAATTTTAGGAGCTGTAAATTTCATTACTACAGTTATTAATATACGATCCCCTGGAATA
ACTTACGAACGAATACCACTATTTGTATGAGCTGTTGCTATTACTGCTCTTCTACTTTTATTATCTCTACCTGTCTTAGC
AGGAGCAATTACAATATTACTTACAGACCGAAATTTAAATACGTCATTTTTTGACCCTGCTGGAGGAGGAGACCCAATCT
TATACCAACACTTATT

>Lathrobium_balsamense.CUAC000079263
ACCCTATATTTCATTTTTGGGGCATGGGCAGGAATAGTAGGAACCTCATTAAGGCTATTAATTCGAATAGAATTAGGTAA
CCCCGGATCATTAATTGGGGATGACCAAATTTACAATGTTATTGTTACAGCTCATGCTTTTGTTATAATTTTTTTTATAG
TTATACCTATTATAATTGGTGGATTTGGAAATTGACTTGTACCATTAATACTTGGTGCCCCTGATATAGCTTTTCCTCGA
ATAAACAACATAAGATTTTGATTGCTCCCTCCATCATTATCATTGTTGTTAATAAGAAGAATAGTAGAAAGCGGTGCAGG
AACTGGATGAACGGTCTACCCCCCTCTCTCATCAAATATTGCTCATGGTGGAGCATCTGTAGATTTAGCTATTTTTAGAC
TTCACCTAGCAGGAATTTCCTCAATTTTAGGAGCTGTAAATTTCATTACTACAGTTATTAATATACGATCCCCTGGAATA
ACTTACGAACGAATACCACTATTTGTATGAGCTGTTGCTATTACTGCTCTTCTACTTTTATTATCTCTACCTGTCTTAGC
AGGAGCAATTACAATATTACTTACAGACCGAAATTTAAATACGTCATTTTTTGACCCTGCTGGAGGAGGAGACCCAATCT
TATACCAACACTTATT

>Lathrobium_smokiense.CUAC000169016
ACCCTATATTTCATTTTTGGGGCATGGGCAGGAATAGTAGGAACCTCATTAAGGCTATTAATTCGAATAGAATTAGGTAA
CCCCGGATCATTAATTGGGGATGACCAAATTTACAATGTTATTGTTACAGCTCATGCTTTTGTTATAATTTTTTTTATAG
TTATACCTATTATAATTGGTGGATTTGGAAATTGACTTGTACCATTAATACTTGGTGCCCCTGATATAGCTTTTCCTCGA
ATAAACAACATAAGATTTTGATTGCTCCCTCCATCATTATCATTGTTGTTAATAAGAAGAATAGTAGAAAGCGGTGCAGG
AACTGGATGAACGGTCTACCCCCCTCTCTCATCAAATATTGCTCATGGTGGAGCATCTGTAGATTTAGCTATTTTTAGAC
TTCACCTAGCAGGAATTTCCTCAATTTTAGGAGCTGTAAATTTCATTACTACAGTTATTAATATACGATCCCCTGGAATA
ACTTACGAACGAATACCACTATTTGTATGAGCTGTTGCTATTACTGCTCTTCTACTTTTATTATCTCTACCTGTCTTAGC
AGGAGCAATTACAATATTACTTACAGACCGAAATTTAAATACGTCATTTTTTGACCCTGCTGGAGGAGGAGACCCAATCT
TATACCAACACTTATT

>Lathrobium_smokiense.CUAC000169017
ACCCTATATTTCATTTTTGGGGCATGGGCAGGAATAGTAGGAACCTCATTAAGGCTATTAATTCGAATAGAATTAGGTAA
CCCCGGATCATTAATTGGGGATGACCAAATTTACAATGTTATTGTTACAGCTCATGCTTTTGTTATAATTTTTTTTATAG
TTATACCTATTATAATTGGTGGATTTGGAAATTGACTTGTACCATTAATACTTGGTGCCCCTGATATAGCTTTTCCTCGA
ATAAACAACATAAGATTTTGATTGCTCCCTCCATCATTATCATTGTTGTTAATAAGAAGAATAGTAGAAAGCGGTGCAGG
AACTGGATGAACGGTCTACCCCCCTCTCTCATCAAATATTGCTCATGGTGGAGCATCTGTAGATTTAGCTATTTTTAGAC
TTCACCTAGCAGGAATTTCCTCAATTTTAGGAGCTGTAAATTTCATTACTACAGTTATTAATATACGATCCCCTGGAATA
ACTTACGAACGAATACCACTATTTGTATGAGCTGTTGCTATTACTGCTCTTCTACTTTTATTATCTCTACCTGTCTTAGC
AGGAGCAATTACAATATTACTTACAGACCGAAATTTAAATACGTCATTTTTTGACCCTGCTGGAGGAGGAGACCCAATCT
TATACCAACACTTATT

>Lathrobium_smokiense.CUAC000169012
ACCCTATATTTCATTTTTGGGGCATGGGCAGGANTAGTAGGAACCTCATTAAGGYTATTAATTCGAATAGAATTAGGTAA
CCCCGGATCATTAATTGGGGATGACCAAATTTACAATGTTATTGTTACAGCTCATGCTTTTGTTATAATTTTTTTTATAG
TTATACCTATTATAATTGGTGGATTTGGAAATTGACTTGTACCATTAATACTTGGTGCCCCTGATATAGCTTTTCCTCGA
ATAAACAACATAAGATTTTGATTGCTCCCTCCATCATTATCATTGTTGTTAATAAGAAGAATAGTAGAAAGTGGTGCAGG
AACTGGATGAACGGTCTACCCCCCTCTCTCATCAAATATTGCTCATGGTGGAGCATCTGTAGATTTAGCTATTTTTAGAC
TTCACCTAGCAGGAATTTCCTCAATTTTAGGAGCTGTAAATTTCATTACTACAGTTATTAATATACGATCCCCTGGAATA
ACTTACGAACGAATACCACTATTTGTATGAGCTGTTGCTATTACTGCTCTTCTACTTTTATTATCTCTACCTGTCTTAGC
AGGAGCAATTACAATATTACTTACAGACCGAAATTTAAATACGTCATTTTTTGACCCTGCTGGAGGAGGAGACCCAATCT
TATACCAACACTTATT

>Lathrobium_smokiense.CUAC000169009
ACCCTATATTTCATTTTTGGGGCATGGGCAGGAATAGTAGGAACCTCATTAAGGCTATTAATTCGAATAGAATTAGGTAA
CCCCGGATCATTAATTGGGGATGACCAAATTTACAATGTTATTGTTACAGCTCATGCTTTTGTTATAATTTTTTTTATAG
TTATACCTATTATAATTGGTGGATTTGGAAATTGACTTGTACCATTAATACTTGGTGCCCCTGATATAGCTTTTCCTCGA
ATAAACAACATAAGATTTTGATTGCTCCCTCCATCATTATCATTGTTGTTAATAAGAAGAATAGTAGAAAGCGGTGCAGG
AACTGGATGAACGGTCTACCCCCCTCTCTCATCAAATATTGCTCATGGTGGAGCATCTGTAGATTTAACTATTTTTAGAC
TTCACCTAGCAGGAATTTCCTCAATTTTAGGAGCTGTAAATTTCATTACTACAGTTATTAATATACGATCCCCTGGAATA
ACTTACGAACGAATACCACTATTTGTATGAGCTGTTGCTATTACTGCTCTTCTACTTTTATTATCTCTACCTGTCTTAGC
AGGAGCAATTACAATATTACTTACAGACCGAAATTTAAATACGTCATTTTTTGACCCTGCTGGAGGAGGAGATCCAATCT
TATACCAACACTTATT

>Lathrobium_smokiense.CUAC000079121
ACCCTATATTTCATTTTTGGGGCATGGGCAGGAATAGTAGGAACCTCATTAAGGCTATTAATTCGAATAGAATTAGGTAA
CCCCGGATCATTAATTGGGGATGACCAAATTTACAATGTTATTGTTACAGCTCATGCTTTTGTTATAATTTTTTTTATAG
TTATACCTATTATAATTGGTGGATTTGGAAATTGACTTGTACCATTAATACTTGGTGCCCCTGATATAGCTTTTCCTCGA
ATAAACAACATAAGATTTTGATTGCTCCCTCCATCATTATCATTGTTGTTAATAAGAAGAATAGTAGAAAGCGGTGCAGG
AACTGGATGAACGGTCTACCCCCCTCTCTCATCAAATATTGCTCATGGTGGAGCATCTGTAGATTTAACTATTTTTAGAC
TTCACCTAGCAGGAATTTCCTCAATTTTAGGAGCTGTAAATTTCATTACTACAGTTATTAATATACGATCCCCTGGAATA
ACTTACGAACGAATACCACTATTTGTATGAGCTGTTGCTATTACTGCTCTTCTACTTTTATTATCTCTACCTGTCTTAGC
AGGAGCAATTACAATATTACTTACAGACCGAAATTTAAATACGTCATTTTTTGACCCTGCTGGAGGAGGAGATCCAATCT
TATACCAACACTTATT

>Lathrobium_smokiense.CUAC000169013
ACCCTATATTTCATTTTTGGGGCATGGGCAGGAATAGTAGGAACCTCATTAAGGCTATTAATTCGAATAGAATTAGGTAA
CCCCGGATCATTAATTGGGGATGACCAAATTTACAATGTTATTGTTACAGCTCATGCTTTTGTTATAATTTTTTTTATAG
TTATACCTATTATAATTGGTGGATTTGGAAATTGACTTGTACCATTAATACTTGGTGCCCCTGATATAGCTTTTCCTCGA
ATAAACAACATAAGATTTTGATTGCTCCCTCCATCATTATCATTGTTGTTAATAAGAAGAATAGTAGAAAGCGGTGCAGG
AACTGGATGAACGGTCTACCCCCCTCTCTCATCAAATATTGCTCATGGTGGAGCATCTGTAGATTTAACTATTTTTAGAC
TTCACCTAGCAGGAATTTCCTCAATTTTAGGAGCTGTAAATTTCATTACTACAGTTATTAATATACGATCCCCTGGAATA
ACTTACGAACGAATACCACTATTTGTATGAGCTGTTGCTATTACTGCTCTTCTACTTTTATTATCTCTACCTGTCTTAGC
AGGAGCAATTACAATATTACTTACAGACCGAAATTTAAATACGTCATTTTTTGACCCTGCTGGAGGAGGAGATCCAATCT
TATACCAACACTTATT

>Lathrobium_smokiense.CUAC000079146
ACCCTGTATTTCATTTTTGGGGCATGAGCAGGAATAGTAGGAACCTCATTAAGGCTATTAATTCGGATAGAATTAGGTAA
CCCTGGATCATTAATTGGAGACGACCAAATTTACAATGTTATTGTTACAGCTCATGCTTTTGTTATAATTTTTTTTATAG
TTATACCTATTATAATTGGTGGATTTGGAAATTGACTTGTACCATTAATACTTGGTGCCCCTGATATAGCTTTTCCTCGA
ATAAACAATATAAGATTTTGATTGCTCCCTCCATCATTATCATTGTTGTTAATAAGAAGAATAGTAGAAAGCGGCGCAGG
AACTGGGTGAACGGTCTACCCCCCTCTCTCATCAAATATTGCTCATGGTGGAGCATCTGTAGATTTAGCTATTTTCAGGC
TTCACCTAGCAGGAATTTCCTCAATTTTAGGAGCTGTGAATTTCATTACTACAGTTATTAATATACGATCCCCTGGAATA
ACTTACGAACGAATACCATTGTTTGTATGAGCTGTTGCTATTACTGCTCTTCTACTTTTATTATCCCTACCTGTCTTAGC
AGGAGCAATTACAATATTACTTACAGATCGAAATTTAAATACATCATTTTTTGATCCTGCTGGAGGAGGAGACCCAATTT
TATACCAACACTTATT

>Medon_icarus.MSC-3349
ACACTTTATTTTATTTTTGGAGCTTGGGCAGGAATAGTAGGGACTTCTCTTAGATTATTAATTCGGGCCGAGTTAGGAAC
CCCCGGTAGATTAATTGGAAATGATCAAATTTACAATGTAATTGTAACTGCACATGCTTTCGTAATAATTTTCTTTATAG
TCATGCCAGTCATAATTGGGGGATTTGGGAATTGATTAGTCCCTCTAATATTAGGAGCTCCTGATATAGCTTTTCCCCGA
ATAAATAATATAAGATTTTGATTATTACCTCCATCACTATCCCTACTATTAACTAGAAGATTAGTAGAAAGCGGGGCAGG
TACAGGGTGAACAGTTTATCCCCCCCTTTCCTCAAATATCGCCCATAGAGGAGCATCAGTCGATTTAGCAATTTTTAGAT
TACATTTAGCAGGTATTTCTTCTATTTTAGGGGCAGTTAATTTTATCACTACAATTATTAATATACGATCAAGAGGTATA
CACTACGAACGAATACCCTTATTTGTTTGATCAGTAGCTATCACAGCCTTCTTACTCCTCCTATCGCTTCCAGTACTTGC
TGGAGCAATTACAATATTATTAACAGACCGAAATTTAAATACATCATTTTTTGACCCTGCTGGAGGAGGGGACCCAATTC
TATACCAACATTTATT

>Medon_icarus.MSC-3391
ACACTTTATTTTATTTTTGGGGCTTGGGCAGGGATAGTTGGAACTTCTCTCAGATTGCTAATTCGAGCTGAGTTAGGGAC
CCCTGGTAGATTAATCGGCGATGATCAAATCTATAATGTTATTGTAACTGCTCATGCTTTTGTAATAATTTTTTTTATAG
TAATACCTGTTATAATTGGAGGATTCGGGAACTGACTAGTCCCCCTAATACTTGGTGCCCCTGATATAGCTTTCCCCCGA
ATAAATAATATAAGATTTTGATTACTACCCCCGTCTTTATTTTTACTATTAACAAGAAGCTTAGTAGAAAGAGGGGCGGG
AACAGGATGAACAGTTTATCCCCCCCTCTCCTCTAATATTGCCCATGGAGGAGCCTCAGTCGATTTAGCAATTTTTAGAT
TACATTTAGCGGGAATTTCTTCCATTTTAGGTGCAGTTAATTTTATTACTACAATTACTAATATACGATCTAAAGGAATA
ACTTATGAACGAATGCCCCTATTTGTTTGATCAGTAGCTATTACAGCACTTTTACTTTTACTATCATTACCAGTATTAGC
TGGAGCTATCACGATATTATTAACGGATCGTAATTTAAACACATCATTTTTTGACCCTGCTGGAGGAGGGGACCCAATTT
TATACCAACATTTATT

>Tetartopeus_tetricum.CUAC000169031
ACGTTGTACTTTATCTTTGGGGCTTGAGCAGGAATAGTAGGAACATCTCTTAGATTACTAATTCGAACAGAACTTGCTAA
TCCAGGATCATTGATTGGCGATGATCAAATTTACAATGTAATTGTAACTGCCCATGCATTTGTAATAATTTTTTTTATAG
TTATGCCTATTGTTATTGGGGGATTTGGAAATTGACTAGTTCCCCTAATACTAGGAGCTCCTGATATAGCATTTCCTCGA
ATAAACAATATAAGATTCTGACTTTTACCCCCCTCTCTATCCCTTCTTCTTGCAAGAAGAATAGTAGAAAGCGGCGCTGG
AACAGGATGGACTGTATACCCCCCTCTGTCTTCTAATATTGCTCATGGAGGAGCTTCTGTAGATTTAGCTATCTTTAGTT
TACACTTAGCAGGAGTATCTTCAATTTTAGGAGCTGTAAATTTTATCACTACAATTATTAATATACGATCCCCAGGAATA
TTATACGAACAAATACCCCTATTTGTTTGATCAGTAGGAATTACAGCTTTATTGCTTCTTCTTTCACTCCCTGTTTTAGC
AGGAGCTATCACTATACTTCTTACAGATCGAAACTTAAATACATCCTTTTTTGACCCAGCAGGTGGTGGAGATCCAATTT
TATACCAACATTTATT
